# Supplementary material for: Evaluation of CNV detection tools for NGS panel data in genetic diagnostics
Source: Eur J Hum Genet. 2020 Jun 19;28(12):1645–55. doi: 10.1038/s41431-020-0675-z (PMC7784926; doi:10.1038/s41431-020-0675-z)
Supplement: Supplementary file 4 — Supplementary File 3 [file 41431_2020_675_MOESM4_ESM.xlsx]

## Sheet: SuppFile3
SampleID	Indication	Truth	Exons	MLPAResult	Note
IBK1	NF1	NF1	E2-E16	CN1
IBK2	NF1	NF1	E32-E36	CN1
IBK3	NF1	NF1	E49-E54	CN1	No MLPA for NF1	E54
IBK4	NF1	NF1	E30-E32	CN3
IBK5	NF1	NF1	E52-E54	CN1
IBK6	NF1	NF1	E1-E58	CN1
IBK7	NF1	NF1	E1-E58	CN1
IBK8	NF1	NF1	E1-E58	CN1
IBK10	NF1			CN2
IBK11	BRCA	BRCA1	E18-E19	CN1
IBK12	BRCA	BRCA1	E17-E20	CN3
IBK13	BRCA			CN2
IBK14	BRCA			CN2
IBK15	BRCA			CN2
IBK16	BRCA			CN2
IBK17	BRCA			CN2
IBK18	BRCA			CN2
IBK19	BRCA			CN2
IBK20	BRCA			CN2
IBK21	BRCA			CN2
IBK91	FAP_MAP			CN2
IBK25	Polyposis			CN2	MUTYH homozygous 3bp del
IBK42	MMR			CN2
IBK47	MMR	EPCAM	E1-E9	CN1	No MLPA probes for EPCAM	E1 and E2
IBK47		MSH2	E1-E8	CN1
IBK46	APC	APC	E6-E9	CN1
IBK81	APC_MUTYH_STK11			CN2
IBK126	ATM	ATM	E34-E46	CN1
IBK26	BRCA			CN2
IBK27	BRCA			CN2
IBK29	BRCA			CN2
IBK30	BRCA			CN2
IBK31	BRCA			CN2
IBK32	BRCA			CN2
IBK33	BRCA			CN2
IBK36	BRCA			CN2
IBK37	BRCA			CN2
IBK38	BRCA			CN2
IBK40	BRCA			CN2
IBK41	BRCA			CN2
IBK43	BRCA			CN2
IBK44	BRCA			CN2
IBK45	BRCA			CN2
IBK48	BRCA			CN2
IBK49	BRCA			CN2
IBK50	BRCA			CN2
IBK51	BRCA			CN2
IBK52	BRCA			CN2
IBK55	BRCA			CN2
IBK57	BRCA			CN2
IBK58	BRCA			CN2
IBK60	BRCA			CN2
IBK62	BRCA			CN2
IBK63	BRCA			CN2
IBK68	BRCA			CN2
IBK69	BRCA			CN2
IBK70	BRCA			CN2
IBK74	BRCA			CN2
IBK75	BRCA			CN2
IBK76	BRCA			CN2
IBK79	BRCA			CN2
IBK80	BRCA			CN2
IBK82	BRCA			CN2
IBK84	BRCA			CN2
IBK85	BRCA			CN2
IBK86	BRCA			CN2
IBK89	BRCA			CN2
IBK90	BRCA			CN2
IBK92	BRCA			CN2
IBK93	BRCA	CHEK2	E9-E10	CN1
IBK96	BRCA			CN2
IBK97	BRCA			CN2
IBK99	BRCA			CN2
IBK101	BRCA			CN2
IBK102	BRCA			CN2
IBK103	BRCA			CN2
IBK104	BRCA			CN2
IBK106	BRCA			CN2
IBK107	BRCA			CN2
IBK108	BRCA			CN2
IBK109	BRCA			CN2
IBK110	BRCA			CN2
IBK111	BRCA			CN2
IBK113	BRCA			CN2
IBK114	BRCA			CN2
IBK115	BRCA			CN2
IBK116	BRCA			CN2
IBK117	BRCA			CN2
IBK118	BRCA			CN2
IBK119	BRCA			CN2
IBK120	BRCA	CHEK2	E9-E10	CN1
IBK122	BRCA			CN2
IBK123	BRCA			CN2
IBK124	BRCA			CN2
IBK125	BRCA			CN2
IBK131	BRCA			CN2
IBK132	BRCA			CN2
IBK133	BRCA			CN2
IBK138	BRCA			CN2
IBK139	BRCA			CN2
IBK140	BRCA			CN2
IBK145	BRCA			CN2
IBK146	BRCA			CN2
IBK148	BRCA			CN2
IBK149	BRCA			CN2
IBK150	BRCA	BRCA2	E14-E16	CN1
IBK155	BRCA			CN2
IBK156	BRCA			CN2
IBK157	BRCA			CN2
IBK159	BRCA			CN2
IBK160	BRCA			CN2
IBK162	BRCA			CN2
IBK163	BRCA			CN2
IBK164	BRCA			CN2
IBK167	BRCA			CN2
IBK168	BRCA			CN2
IBK53	FAP_MAP			CN2
IBK64	FAP_MAP			CN2
IBK105	FAP_MAP	APC	E1-E14	CN3
IBK100	MMR			CN2
IBK112	MMR	MSH2	E1-E6	CN1
IBK158	MMR			CN2
IBK22	MMR	EPCAM	E1-E9	CN1	No MLPA probes for EPCAM	E1 and E2
IBK22		MSH2	E1-E8	CN1
IBK34	MMR	MLH1	E19	CN1
IBK35	MMR			CN2
IBK54	MMR			CN2
IBK59	MMR			CN2
IBK66	MMR			CN2
IBK71	MMR			CN2
IBK72	MMR			CN2
IBK77	MMR	MSH2	E8	CN1
IBK78	MMR			CN2
IBK83	MMR	MSH2	E5-E6	CN1
IBK87	MMR			CN2
IBK88	MMR	EPCAM	E8-E9	CN1
IBK95	MMR	EPCAM	E6-E9	CN1
IBK95		MSH2	E1-E2	CN1
IBK98	MMR			CN2
IBK24	NF1			CN2
IBK28	NF1			CN2
IBK61	NF1			CN2
IBK73	NF1			CN2
IBK127	NF1	NF1	E13	CN3
IBK128	NF1	NF1	E22	CN3
IBK129	NF1	NF1	E25-E26	CN1
IBK130	NF1	NF1	E39-E40	CN1
IBK134	NF1	NF1	E51	CN1
IBK135	NF1	NF1	E40	CN1
IBK136	NF1	NF1	E13	CN1
IBK137	NF1	NF1	E5	CN1
IBK144	NF1	NF1	E1	CN1
IBK147	NF1			CN2
IBK152	NF1	NF1	E2	CN1
IBK154	NF1	NF1	E3	CN1
IBK161	NF1			CN2
IBK165	NF1	NF1	E13-E14	CN1
IBK169	NF1	NF1	E30	CN1
IBK170	NF1	NF1	E29	CN1
IBK121	NF1_NF2_SMARCB1			CN2
IBK56	PMS2			CN2
IBK39	Polyposis			CN2																																							E7 CN1
IBK65	STK11			CN2
IBK94	STK11			CN2
																																											E1-E13	CN1
	Genes
APC	APC
APC_MUTYH_STK11	APC, MUTYH, STK11
ATM	ATM
BRCA	BRCA1, BRCA2, CHEK2
FAP_MAP	APC, MUTYH
MMR	MLH1, MSH2, MSH6, PMS2, EPCAM
NF1	NF1
NF1_NF2_SMARCB1	NF1, NF2, SMARCB1
PMS2	PMS2
Polyposis	MUTYH, APC, PTEN, SMAD4, BMPR1A, STK11
STK11	STK11
*Note: Some samples have additional exon ranges in parentheses in the column "Truth". These values were considered for all calculations since the respective probes are missing in the MLPA analysis and all computational tools agree that these exons are affected as well.
The first column lists the sample name followed by a column named "Indication" which codes for the genes of interest for the respective sample as listed above.
Columns C-F list the true copy number for each sample as determined by MLPA where CN2 (copy number 2) means no CNV in the genes analyzed
If a CNV was found by MLPA, column C and D list the affected gene and exons whereas column E denotes deletions with CN1 (copy number 1) and duplications with CN3 (copy number 3)
Column F contains further information like the lack of MLPA probes for certain exons or the exact mutation
The following columns contain the results as reported by the different methods. The first three columns for each method are analogous to columns C-E except that "lowQual" in the CN column means that the sample was flagged as low quality.
The column lowQual contains all ROIs that were flagged as low-quality by the method and their CN. For low-quality samples only ROIs with reported CNVs are noted. For SeqNext this column is named "skipped".
