# Supplementary material for: Evaluation of CNV detection tools for NGS panel data in genetic diagnostics
Source: Eur J Hum Genet. 2020 Jun 19;28(12):1645–55. doi: 10.1038/s41431-020-0675-z (PMC7784926; doi:10.1038/s41431-020-0675-z)
Supplement: Supplementary file 5 — Supplementary File 4 [file 41431_2020_675_MOESM5_ESM.xlsx]

## Sheet: SuppFile4
SampleID	Indication	Truth	Exons	MLPAResult	Run
I2HCP1_Mi	BRCA1	BRCA1	E1-E12	CN1	PG52C-CP52
I2HCP2_Mi	BRCA12	BRCA2	E1-E24	CN1	PG52C-CP52
I2HCP3_Mi	BRCA	CHEK2	E1-E15	CN1	PG52C-CP52
I2HCP4_Mi	REP1	MLH1	E1-E19	CN1	PG52C-CP52
I2HCP5_Mi	BRCA1	BRCA1	E1-E2	CN1	PG52C-CP52
I2HCP6_Mi	BRCA12	BRCA1	E1-E2	CN3	PG52C-CP52
I2HCP7_Mi	BRCA12	BRCA1	E8-E23	CN3	PG52C-CP52
I2HCP8_Mi	BRCA12	BRCA1	E10-E14	CN1	PG47A-CP47
I2HCP9_Mi	BRCA12	BRCA1	E13	CN1	PG47A-CP47
I2HCP10_Mi	BRCA12	BRCA1	E19	CN1	PG47A-CP47
I2HCP11_Mi	BRCA12	BRCA1	E21	CN1	PG47A-CP47
I2HCP12_Mi	BRCA12	BRCA1	E23	CN1	PG47B-CP47
I2HCP13_Mi	BRCA2CHEK2	BRCA2	E2	CN1	PG52C-CP52
I2HCP14_Mi	BRCA2CHEK2	BRCA2	E15-E16	CN1	PG52C-CP52
I2HCP15_Mi	BRCA12	BRCA2	E19-E20	CN1	PG47B-CP47
I2HCP16_Mi	BRCA2CHEK2	BRCA2	E21	CN3	PG47B-CP47
I2HCP17_Mi	REP1	EPCAM	E9	CN1	PG52B-CP52
I2HCP18_Mi	REP1	MSH2	E3-E6	CN1	PG52B-CP52
I2HCP19_Mi	REP1	MSH2	E7-E16	CN1	PG52B-CP52
I2HCP20_Mi	REP1	MSH2	E8	CN1	PG52B-CP52
I2HCP21_Mi	REP1	MSH2	E16	CN1	PG52B-CP52
I2HCP22_Mi	REP1	MSH2	E11	CN3	PG52B-CP52
I2HCP23_Mi	REP3	MSH2	E11-E16	CN3	PG52B-CP52
I2HCP24_Mi	MSH6PMS2	PMS2	E6	CN1	PG52B-CP52
I2HCP25_Mi	REP1	MLH1	E16-E19	CN1	PG52B-CP52
I2HCP26_Mi	REP1	MLH1	E1-E4	CN1	PG52B-CP52
I2HCP27_Mi	REP1	MLH1	E6-E8	CN1	PG52C-CP52
I2HCP28_Mi	APC	APC	E9-E10	CN1	PG52C-CP52
I2HCP29_Mi	APC	APC	E11-E16	CN1	PG52C-CP52
I2HCP30_Mi	APC	APC	E10-E16	CN1	PG52C-CP52
I2HCP31_Mi	NF1	NF1	E1-E57	CN1	Run7
I2HCP32_Mi	CDKN2A	CDKN2A	E1-E2	CN1	Run2_Dx
I2HCP34_Mi	REP1	MSH2	E10	CN3	PG52B-CP52
I2HCP35_Mi	MSH6PMS2	PMS2	E10-E15	CN1	PG52B-CP52
I2HCP36_Mi	REP2	MLH1	E2	CN1	PG52B-CP52
I2HCP37_Mi	REP1	MLH1	E4	CN1	PG52B-CP52
I2HCP38_Mi	REP1	MSH2	E1-E7	CN1	PG52C-CP52
I2HCP39_Mi	APC	APC	E1-E16	CN1	PG52C-CP52
I2HCP41_Mi	BRCA12	BRCA1	E1-E2	CN3	PG47A-CP47
I2HCP42_Mi	APC	APC	E1-E16	CN1	PG44B-CP44
I2HCP43_Mi	APC	APC	E1-E16	CN1	PG43C-CP43
I2HCP44_Mi	APCMUTYH	MUTYH	E4-E16	CN1	PG43C-CP43
I2HCP45_Mi	CDH1	CDH1	E3	CN1	PG43C-CP43
I2HCP46_Mi	BRCA12	BRCA1	E1-E2	CN1	PG41A-CP41
I2HCP47_Mi	REP1	MSH2	E7	CN1	PG41C-CP41
I2HCP48_Mi	APC	APC	E5-E16	CN1	PG40A-CP40
I2HCP49_Mi	BRCA12	BRCA2	E17-E18	CN3	PG37B-CP37
I2HCP50_Mi	PMS2	PMS2	E14	CN1	PG029B-CP29
I2HCP51_Mi	TSC	TSC1	E20-E22	CN1	101416_PG025-CP25
I2HCP52_Mi	PMS2	PMS2	E14	CN1	PG021-CP21
I2HCP53_Mi	MSH6	MSH6	E1	CN1	PG020-CP21
I2HCP54_Mi	CDH1	CDH1	E1-E2	CN1	PG-009_CP-08
I2HCP56_Mi	CDKN2A	CDKN2A	E1-E2	CN1	Run2_Dx
I2HCP57_Mi	CDKN2A	CDKN2A	E1-E2	CN1	Run2_Dx
I2HCP58_Mi	NF1SPRED1	NF1	E1-E57	CN1	Run9_Dx
I2HCP60_Mi	NF2SMARCB1	NF2	E1-E16	CN1	Run28Dx
I2HCP60_Mi		SMARCB1	E1-E9	CN1
I2HCP62_Mi	NF2SMARCB1	SMARCB1	E6-E7	CN1	Run25Dx
I2HCP65_Mi	NF1	NF1	E1-E57	CN1	Run30Dx
I2HCP67_Mi	NF1	NF1	E16-E35	CN1	Run30Dx
I2HCP68_Mi	NF1	NF1	E16-E35	CN1	Run30Dx
I2HCP69_Mi	NF2	NF2	E15-E16	CN1	Run30Dx
I2HCP70_Mi	NF2	NF2	E1-E5	CN1	Run30Dx
I2HCP71_Mi	NF2	NF2	E1-E15	CN1	Run30Dx
I2HCP75_Mi	TP53				PG47B-CP47
I2HCP76_Mi	BRCA12				PG44B-CP44
I2HCP77_Mi	APC				PG44B-CP44
I2HCP78_Mi	BRCA12				PG44B-CP44
I2HCP79_Mi	REP1				PG42A-CP42
I2HCP80_Mi	BRCA12				PG42A-CP42
I2HCP81_Mi	APC				PG42B-CP42
I2HCP82_Mi	MSH6				PG42B-CP42
I2HCP83_Mi	BRCA12				PG41A-CP41
I2HCP84_Mi	BRCA12				PG41A-CP41
I2HCP85_Mi	REP1				PG38A-CP38
I2HCP86_Mi	BRCA12				PG029B-CP29
I2HCP87_Mi	REP1				PG029B-CP29
I2HCP88_Mi	MUTYH				PG028A-CP28
I2HCP89_Mi	BRCA12				PG027A-CP27
I2HCP91_Mi	TP53				PG40C-CP40
I2HCP92_Mi	APC				PG47B-CP47
I2HCP93_Mi	RENAL				PG47B-CP47
I2HCP94_Mi	APC				PG47B-CP47
I2HCP95_Mi	REP1				PG024_CP24
I2HCP96_Mi	BRCA12				PG42B-CP42
I2HCP97_Mi	REP2				PG42B-CP42
I2HCP98_Mi	BRCA12				PG42B-CP42
I2HCP99_Mi	APC				PG42B-CP42
I2HCP100_Mi	APC				PG42B-CP42
I2HCP101_Mi	REP1				PG42B-CP42
I2HCP102_Mi	BRCA12				PG42B-CP42
I2HCP103_Mi	BRCA12				PG42A-CP42
I2HCP104_Mi	BRCA12				PG41C-CP41
I2HCP105_Mi	BRCA12				PG41C-CP41
I2HCP106_Mi	MSH6				PG41C-CP41
I2HCP107_Mi	MSH6				PG41B-CP41
I2HCP108_Mi	BRCA12				PG40C-CP40
I2HCP109_Mi	TP53				PG-008_CP-07
I2HCP110_Mi	REP1				PG40B-CP40
I2HCP111_Mi	REP1				PG40A-CP40
I2HCP112_Mi	REP1				PG40A-CP40
I2HCP113_Mi	MSH6				PG40A-CP40
I2HCP114_Mi	REP1				PG039B-CP39
I2HCP115_Mi	FLCN				PG026B-CP26
I2HCP116_Mi	CDH1				PG43A-CP43
I2HCP117_Mi	FLCN				PG007-CP06
I2HCP118_Mi	BRCA12				PG33A-CP33
I2HCP119_Mi	REP1				PG34B-CP34
I2HCP120_Mi	PMS2				PG016-CP16_CP17
I2HCP121_Mi	PMS2				PG030A-CP30
I2HCP122_Mi	TSC				PG42C-CP42
I2HCP123_Mi	TSC				PG44C-CP44
I2HCP124_Mi	REP1				PG-010_CP-09
I2HCP125_Mi	BRCA12				PG027A-CP27
I2HCP126_Mi	BRCA12				PG028A-CP28
I2HCP128_Mi	NF2SMARCB1				Run20Dx
I2HCP129_Mi	NF1				Run22Dx
I2HCP130_Mi	TSC				Run23Dx
I2HCP131_Mi	TSC				Run24Dx
I2HCP132_Mi	NF1				Run25Dx
I2HCP133_Mi	NF2				Run27Dx
I2HCP134_Mi	TSC				Run25Dx
I2HCP135_Mi	NF1				Run26Dx
I2HCP136_Mi	NF1				Run26Dx
I2HCP137_Mi	SMARCB1				Run26Dx
I2HCP138_Mi	NF1				Run26Dx
I2HCP139_Mi	NF2SMARCB1				Run27Dx
I2HCP140_Mi	NF1				Run27Dx
I2HCP141_Mi	NF2SMARCB1				Run28Dx
I2HCP142_Mi	NF1				Run28Dx
I2HCP143_Mi	NF1				Run28Dx
	Genes
	MLH1, MSH2, EPCAM
	MLH1, MSH2
	NF1
	NF2
	NF1, SPRED1
	BRCA2, CHEK2
	BRCA1, BRCA2, CHEK2
	BRCA1
	APC
	CDKN2A
	TP53
	BRCA1, BRCA2
	PMS2
	MSH6
	MLH1, MSH2, EPCAM, MSH6, PMS2
	MSH6, PMS2
	MUTYH
	CDH1
	TSC1, TSC2
	APC, MUTYH
	NF2, SMARCB1
	SMARCB1
	FLCN, VHL
	FLCN
