# Supplementary material for: Evaluation of CNV detection tools for NGS panel data in genetic diagnostics
Source: Eur J Hum Genet. 2020 Jun 19;28(12):1645–55. doi: 10.1038/s41431-020-0675-z (PMC7784926; doi:10.1038/s41431-020-0675-z)
Supplement: Supplementary file 6 — Supplementary File 5 [file 41431_2020_675_MOESM6_ESM.xlsx]

## Sheet: SuppFile5
SampleID	Indication	Truth	Exons	MLPAResult	Run
I2HCP1_Hi	BRCA1	BRCA1	E1-E12	CN1	HS02-CP45
I2HCP2_Hi	BRCA12	BRCA2	E1-E24	CN1	HS02-CP45
I2HCP5_Hi	BRCA1	BRCA1	E1-E2	CN1	HS02-CP45
I2HCP6_Hi	BRCA12	BRCA1	E1-E2	CN3	HS02-CP45
I2HCP7_Hi	BRCA12	BRCA1	E8-E23	CN3	HS02-CP45
I2HCP13_Hi	BRCA2CHEK2	BRCA2	E2	CN1	HS02-CP45
I2HCP14_Hi	BRCA2CHEK2	BRCA2	E15-E16	CN1	HS02-CP45
I2HCP151_Hi	BRCA12	BRCA1	E7	CN3	HS02-CP46
I2HCP152_Hi	BRCA12	BRCA1	E7-E12	CN1	HS02-CP46
I2HCP154_Hi	NF1	NF1	E1-E9	CN1	HS07-CNAs
I2HCP155_Hi	NF2	NF2	E15-E16	CN1	HS07-CNAs
I2HCP68_Hi	NF1	NF1	E16-E35	CN1	HS07-CNAs
I2HCP67_Hi	NF1	NF1	E16-E35	CN1	HS07-CNAs
I2HCP71_Hi	NF2	NF2	E1-E15	CN1	HS07-CNAs
I2HCP65_Hi	NF1	NF1	E1-E57	CN1	HS07-CNAs
I2HCP69_Hi	NF2	NF2	E15-E16	CN1	HS07-CNAs
I2HCP70_Hi	NF2	NF2	E1-E5	CN1	HS07-CNAs
I2HCP60_Hi	NF2SMARCB1	NF2	E1-E16	CN1	HS07-CNAs
I2HCP60_Hi		SMARCB1	E1-E9	CN1	HS07-CNAs
I2HCP62_Hi	NF2SMARCB1	SMARCB1	E6-E7	CN1	HS07-CNAs
I2HCP17_Hi	REP1	EPCAM	E9	CN1	HS07-CNAs
I2HCP18_Hi	REP1	MSH2	E3-E6	CN1	HS07-CNAs
I2HCP19_Hi	REP1	MSH2	E7-E16	CN1	HS07-CNAs
I2HCP20_Hi	REP1	MSH2	E8	CN1	HS07-CNAs
I2HCP21_Hi	REP1	MSH2	E16	CN1	HS07-CNAs
I2HCP34_Hi	REP1	MSH2	E10	CN3	HS07-CNAs
I2HCP22_Hi	REP1	MSH2	E11	CN3	HS07-CNAs
I2HCP23_Hi	REP3	MSH2	E11-E16	CN3	HS07-CNAs
I2HCP24_Hi	MSH6PMS2	PMS2	E6	CN1	HS07-CNAs
I2HCP35_Hi	MSH6PMS2	PMS2	E10-E15	CN1	HS07-CNAs
I2HCP25_Hi	REP1	MLH1	E16-E19	CN1	HS07-CNAs
I2HCP26_Hi	REP1	MLH1	E1-E4	CN1	HS07-CNAs
I2HCP37_Hi	REP1	MLH1	E4	CN1	HS07-CNAs
I2HCP28_Hi	APC	APC	E9-E10	CN1	HS07-CNAs
I2HCP30_Hi	APC	APC	E10-E18	CN1	HS07-CNAs
I2HCP3_Hi	BRCA	CHEK2	E1-E15	CN1	HS07-CNAs
I2HCP38_Hi	REP1	MSH2	E1-E7	CN1	HS07-CNAs
I2HCP4_Hi	REP1	MLH1	E1-E19	CN1	HS07-CNAs
I2HCP39_Hi	APC	APC	E1-E16	CN1	HS07-CNAs
I2HCP41_Hi	BRCA12	BRCA1	E1-E2	CN3	HS07-CNAs
I2HCP11_Hi	BRCA12	BRCA1	E21	CN1	HS07-CNAs
I2HCP10_Hi	BRCA12	BRCA1	E19	CN1	HS07-CNAs
I2HCP9_Hi	BRCA12	BRCA1	E13	CN1	HS07-CNAs
I2HCP12_Hi	BRCA12	BRCA1	E23	CN1	HS07-CNAs
I2HCP16_Hi	BRCA2CHEK2	BRCA2	E21	CN3	HS07-CNAs
I2HCP8_Hi	BRCA12	BRCA1	E10-E14	CN1	HS07-CNAs
I2HCP15_Hi	BRCA12	BRCA2	E19-E20	CN1	HS07-CNAs
I2HCP44_Hi	APCMUTYH	MUTYH	E4-E16	CN1	HS07-CNAs
I2HCP43_Hi	APC	APC	E1-E16	CN1	HS07-CNAs
I2HCP47_Hi	REP1	MSH2	E7	CN1	HS07-CNAs
I2HCP46_Hi	BRCA12	BRCA1	E1-E2	CN1	HS07-CNAs
I2HCP48_Hi	APC	APC	E5-E16	CN1	HS07-CNAs
I2HCP49_Hi	BRCA12	BRCA2	E17-E18	CN3	HS07-CNAs
I2HCP50_Hi	PMS2	PMS2	E14	CN1	HS07-CNAs
I2HCP51_Hi	TSC	TSC1	E20-E22	CN1	HS07-CNAs
I2HCP200_Hi	PMS2	PMS2	E14	CN1	HS07-CNAs
I2HCP201_Hi	MSH6	MSH6	E1	CN1	HS07-CNAs
I2HCP202_Hi	CDH1	CDH1	E1-E2	CN1	HS07-CNAs
I2HCP204_Hi	APC				HS06-CP53
I2HCP205_Hi	BRCA				HS06-CP53
I2HCP206_Hi	BRCA				HS06-CP53
I2HCP207_Hi	FLCN				HS06-CP54
I2HCP208_Hi	BRCA				HS06-CP54
I2HCP209_Hi	REP1				HS06-CP54
I2HCP210_Hi	BRCATP53				HS02-CP45
I2HCP211_Hi	BRCA12				HS02-CP45
I2HCP212_Hi	BRCA12				HS02-CP45
I2HCP213_Hi	APC				HS02-CP45
I2HCP214_Hi	BRCA12				HS02-CP45
I2HCP215_Hi	REP1				HS02-CP45
I2HCP216_Hi	APC				HS02-CP46
I2HCP217_Hi	BRCAAPC				HS02-CP46
I2HCP218_Hi	BRCATP53				HS02-CP46
I2HCP219_Hi	BRCA				HS02-CP46
I2HCP220_Hi	BRCA				HS02-CP46
I2HCP221_Hi	APC				HS02-CP46
I2HCP222_Hi	BRCA				HS02-CP46
I2HCP223_Hi	APC				HS02-CP46
I2HCP224_Hi	APC				HS02-CP46
I2HCP225_Hi	RENAL				HS04-CP49
I2HCP226_Hi	REP1				HS04-CP49
I2HCP227_Hi	MUTYH				HS04-CP49
I2HCP228_Hi	REP1				HS04-CP49
I2HCP229_Hi	BRCA12				HS04-CP49
I2HCP230_Hi	BRCA12				HS04-CP49
I2HCP231_Hi	BRCA12				HS04-CP49
I2HCP232_Hi	OVAR				HS04-CP49
I2HCP233_Hi	BRCA				HS04-CP49
I2HCP234_Hi	BRCA				HS04-CP49
I2HCP235_Hi	BRCA				HS04-CP49
I2HCP236_Hi	BRCA				HS04-CP49
I2HCP237_Hi	APC				HS04-CP49
I2HCP238_Hi	BRCA				HS04-CP49
I2HCP239_Hi	BRCA				HS04-CP49
I2HCP240_Hi	BRCA				HS04-CP49
I2HCP241_Hi	BRCA12				HS05-CP51
I2HCP242_Hi	BRCA12				HS05-CP51
I2HCP243_Hi	BRCA12				HS05-CP51
I2HCP244_Hi	APC				HS05-CP51
I2HCP245_Hi	MSH6				HS05-CP51
I2HCP246_Hi	CDH1				HS05-CP51
I2HCP247_Hi	BRCA12				HS05-CP51
I2HCP248_Hi	BRCA				HS05-CP51
I2HCP249_Hi	BRCA				HS05-CP51
I2HCP250_Hi	BRCA				HS05-CP51
I2HCP251_Hi	BRCA				HS05-CP51
I2HCP252_Hi	BRCA				HS05-CP51
I2HCP253_Hi	BRCA				HS05-CP51
I2HCP254_Hi	BRCA12				HS05-CP51
	Genes
REP1	MLH1, MSH2, EPCAM
REP2	MLH1, MSH2
NF1	NF1
NF2	NF2
NF1SPRED1	NF1, SPRED1
BRCA2CHEK2	BRCA2, CHEK2
BRCA	BRCA1, BRCA2, CHEK2
BRCA1	BRCA1
APC	APC
CDKN2A	CDKN2A
TP53	TP53
BRCA12	BRCA1, BRCA2
PMS2	PMS2
MSH6	MSH6
REP3	MLH1, MSH2, EPCAM, MSH6, PMS2
MSH6PMS2	MSH6, PMS2
MUTYH	MUTYH
CDH1	CDH1
TSC	TSC1, TSC2
APCMUTYH	APC, MUTYH
NF2SMARCB1	NF2, SMARCB1
SMARCB1	SMARCB1
RENAL	FLCN, VHL
FLCN	FLCN
BRCATP53	BRCA1, BRCA2, CHEK2, TP53
BRCAAPC	BRCA1, BRCA2, CHEK2, APC
OVAR	BRCA1, BRCA2, CHEK2, MLH1, MSH2, EPCAM, MSH6
