# Supplementary material for: Evaluation of CNV detection tools for NGS panel data in genetic diagnostics
Source: Eur J Hum Genet. 2020 Jun 19;28(12):1645–55. doi: 10.1038/s41431-020-0675-z (PMC7784926; doi:10.1038/s41431-020-0675-z)
Supplement: Supplementary file 9 — Supplementary File 8 [file 41431_2020_675_MOESM9_ESM.xlsx]

## Sheet: Training and validation dataset
	Samples	Validated genes with CNV	Single-exon CNVs	Multi-exon CNVs	Deletion CNVs	Duplication CNVs
ICR96 training set	48	34	11	23	25	9
ICR96 validation set	48	34	14	20	26	8
panelcnDataset training set	80	15	6	9	15	0
panelcnDataset validation set	81	26	7	19	21	5
In-house MiSeq training set	65	34	10	24	29	5
In-house MiSeq validation set	65	30	9	21	27	3
In-house HiSeq training set	54	28	12	16	23	5
In-house HiSeq validation set	54	30	6	24	26	4
