# Supplementary material for: Evaluation of CNV detection tools for NGS panel data in genetic diagnostics
Source: Eur J Hum Genet. 2020 Jun 19;28(12):1645–55. doi: 10.1038/s41431-020-0675-z (PMC7784926; doi:10.1038/s41431-020-0675-z)
Supplement: Supplementary file 13 — Supplementary File 12 [file 41431_2020_675_MOESM13_ESM.xlsx]

## Sheet: ICR96
TP	TN	FP	FN	total	no_calls	no_call_rate	sensitivity	specificity	sensitivity.CI.lower	sensitivity.CI.upper	specificity.CI.lower	specificity.CI.upper	PPV	NPV	F1	MCC	kappa	accuracy	FNR	FPR	algorithm	level
286	28473	106	10	28875	1293	4.4779	0.9662	0.9963	0.9387	0.9837	0.9955	0.997	0.7296	0.9996	0.8314	0.8378	0.8301	0.996	0.0337838	0.00370902	decon	roi
63	1703	49	5	1820	85	4.6703	0.9265	0.972	0.8367	0.9757	0.9632	0.9792	0.5625	0.9971	0.7	0.7091	0.6851	0.9703	0.0735294	0.027968	decon	gene
64	1630	122	4	1820	85	4.6703	0.9412	0.9304	0.8562	0.9837	0.9174	0.9418	0.3441	0.9976	0.5039	0.5457	0.4755	0.9308	0.0588235	0.0696347	decon	whole_strategy
284	28236	343	12	28875	540	1.8701	0.9595	0.988	0.9303	0.9789	0.9867	0.9892	0.453	0.9996	0.6154	0.6548	0.6098	0.9877	0.0405405	0.0120018	panelcn	roi
68	1646	106	0	1820	257	14.1209	1	0.9395	0.9472	1	0.9273	0.9502	0.3908	1	0.562	0.6059	0.5374	0.9418	0	0.0605023	panelcn	gene
68	1500	252	0	1820	257	14.1209	1	0.8562	0.9472	1	0.8389	0.8723	0.2125	1	0.3505	0.4265	0.3077	0.8615	0	0.143836	panelcn	whole_strategy
283	28068	511	13	28875	3817	13.219	0.9561	0.9821	0.9261	0.9764	0.9805	0.9836	0.3564	0.9995	0.5193	0.5779	0.5132	0.9819	0.0439189	0.0178803	convading	roi
66	1650	102	2	1820	1164	63.956	0.9706	0.9418	0.8978	0.9964	0.9298	0.9523	0.3929	0.9988	0.5593	0.5978	0.5349	0.9429	0.0294118	0.0582192	convading	gene
67	646	1106	1	1820	1164	63.956	0.9853	0.3687	0.9208	0.9996	0.3461	0.3918	0.0571	0.9985	0.108	0.1403	0.0403	0.3918	0.0147059	0.631279	convading	whole_strategy
283	28507	72	13	28875	1	0.0035	0.9561	0.9975	0.9261	0.9764	0.9968	0.998	0.7972	0.9995	0.8694	0.8716	0.8699	0.9971	0.0439189	0.00251933	exomedepth	roi
62	1729	23	6	1820	1	0.0549	0.9118	0.9869	0.8178	0.9669	0.9804	0.9917	0.7294	0.9965	0.8105	0.8077	0.8027	0.9841	0.0882353	0.0131279	exomedepth	gene
62	1729	23	6	1820	1	0.0549	0.9118	0.9869	0.8178	0.9669	0.9804	0.9917	0.7294	0.9965	0.8105	0.8077	0.8027	0.9841	0.0882353	0.0131279	exomedepth	whole_strategy
275	28503	76	21	28875	0	0	0.9291	0.9973	0.8936	0.9555	0.9967	0.9979	0.7835	0.9993	0.8501	0.8515	0.8466	0.9966	0.0709459	0.0026593	codex2	roi
63	1741	11	5	1820	0	0	0.9265	0.9937	0.8367	0.9757	0.9888	0.9969	0.8514	0.9971	0.8873	0.8836	0.8826	0.9912	0.0735294	0.00627854	codex2	gene
63	1741	11	5	1820	0	0	0.9265	0.9937	0.8367	0.9757	0.9888	0.9969	0.8514	0.9971	0.8873	0.8836	0.8826	0.9912	0.0735294	0.00627854	codex2	whole_strategy

## Sheet: panelcnDataset
TP	TN	FP	FN	total	no_calls	no_call_rate	sensitivity	specificity	sensitivity.CI.lower	sensitivity.CI.upper	specificity.CI.lower	specificity.CI.upper	PPV	NPV	F1	MCC	kappa	accuracy	FNR	FPR	algorithm	level
317	9442	44	5	9808	391	3.9865	0.9845	0.9954	0.9641	0.9949	0.9938	0.9966	0.8781	0.9995	0.9283	0.9273	0.9256	0.995	0.015528	0.00463841	decon	roi
41	407	9	0	457	320	70.0219	1	0.9784	0.914	1	0.9593	0.9901	0.82	1	0.9011	0.8957	0.8902	0.9803	0	0.0216346	decon	gene
41	397	19	0	457	320	70.0219	1	0.9543	0.914	1	0.9296	0.9723	0.6833	1	0.8119	0.8075	0.7893	0.9584	0	0.0456731	decon	whole_strategy
304	9438	48	18	9808	84	0.8564	0.9441	0.9949	0.9131	0.9665	0.9933	0.9963	0.8636	0.9981	0.9021	0.8996	0.899	0.9933	0.0559006	0.00506009	panelcn	roi
41	403	13	0	457	31	6.7834	1	0.9688	0.914	1	0.9472	0.9833	0.7593	1	0.8632	0.8576	0.8479	0.9716	0	0.03125	panelcn	gene
41	380	36	0	457	31	6.7834	1	0.9135	0.914	1	0.8822	0.9387	0.5325	1	0.6949	0.6974	0.6543	0.9212	0	0.0865385	panelcn	whole_strategy
316	9367	119	6	9808	1309	13.3462	0.9814	0.9875	0.9599	0.9931	0.985	0.9896	0.7264	0.9994	0.8349	0.8386	0.829	0.9873	0.0186335	0.0125448	convading	roi
40	405	11	1	457	431	94.3107	0.9756	0.9736	0.8714	0.9994	0.9532	0.9867	0.7843	0.9975	0.8696	0.8615	0.8549	0.9737	0.0243902	0.0264423	convading	gene
40	141	275	1	457	431	94.3107	0.9756	0.3389	0.8714	0.9994	0.2935	0.3867	0.127	0.993	0.2247	0.1942	0.0785	0.3961	0.0243902	0.661058	convading	whole_strategy
317	9442	44	5	9808	0	0	0.9845	0.9954	0.9641	0.9949	0.9938	0.9966	0.8781	0.9995	0.9283	0.9273	0.9256	0.995	0.015528	0.00463841	exomedepth	roi
41	407	9	0	457	0	0	1	0.9784	0.914	1	0.9593	0.9901	0.82	1	0.9011	0.8957	0.8902	0.9803	0	0.0216346	exomedepth	gene
41	407	9	0	457	0	0	1	0.9784	0.914	1	0.9593	0.9901	0.82	1	0.9011	0.8957	0.8902	0.9803	0	0.0216346	exomedepth	whole_strategy
142	9423	63	180	9808	0	0	0.441	0.9934	0.386	0.4971	0.9915	0.9949	0.6927	0.9813	0.5389	0.541	0.5263	0.9752	0.559006	0.00664137	codex2	roi
37	414	2	4	457	0	0	0.9024	0.9952	0.7687	0.9728	0.9827	0.9994	0.9487	0.9904	0.925	0.9182	0.918	0.9869	0.097561	0.00480769	codex2	gene
37	414	2	4	457	0	0	0.9024	0.9952	0.7687	0.9728	0.9827	0.9994	0.9487	0.9904	0.925	0.9182	0.918	0.9869	0.097561	0.00480769	codex2	whole_strategy

## Sheet: In-house MiSeq
TP	TN	FP	FN	total	no_calls	no_call_rate	sensitivity	specificity	sensitivity.CI.lower	sensitivity.CI.upper	specificity.CI.lower	specificity.CI.upper	PPV	NPV	F1	MCC	kappa	accuracy	FNR	FPR	algorithm	level
486	4189	59	36	4770	519	10.8805	0.931	0.9861	0.9058	0.9512	0.9821	0.9894	0.8917	0.9915	0.911	0.9	0.8998	0.9801	0.0689655	0.0138889	decon	roi
60	169	3	4	236	61	25.8475	0.9375	0.9826	0.8476	0.9827	0.9499	0.9964	0.9524	0.9769	0.9449	0.9246	0.9245	0.9703	0.0625	0.0174419	decon	gene
62	133	39	2	236	61	25.8475	0.9688	0.7733	0.8916	0.9962	0.7033	0.8335	0.6139	0.9852	0.7515	0.6667	0.6281	0.8263	0.03125	0.226744	decon	whole_strategy
349	4162	86	173	4770	327	6.8553	0.6686	0.9798	0.6264	0.7089	0.9751	0.9838	0.8023	0.9601	0.7294	0.7031	0.6995	0.9457	0.331418	0.0202448	panelcn	roi
55	151	21	9	236	70	29.661	0.8594	0.8779	0.7498	0.9336	0.8194	0.9228	0.7237	0.9438	0.7857	0.7015	0.6963	0.8729	0.140625	0.122093	panelcn	gene
64	123	49	0	236	70	29.661	1	0.7151	0.944	1	0.6414	0.7812	0.5664	1	0.7232	0.6364	0.5766	0.7924	0	0.284884	panelcn	whole_strategy
513	4076	173	8	4770	3254	68.218	0.9846	0.9593	0.97	0.9933	0.9529	0.965	0.7478	0.998	0.85	0.8391	0.829	0.9621	0.0153551	0.0407155	convading	roi
64	152	20	0	236	233	98.7288	1	0.8837	0.944	1	0.8261	0.9275	0.7619	1	0.8649	0.8206	0.8049	0.9153	0	0.116279	convading	gene
64	3	169	0	236	233	98.7288	1	0.0174	0.944	1	0.0036	0.0501	0.2747	1	0.431	0.0692	0.0095	0.2839	0	0.982558	convading	whole_strategy
440	4232	16	82	4770	0	0	0.8429	0.9962	0.8088	0.8731	0.9939	0.9978	0.9649	0.981	0.8998	0.8909	0.8887	0.9795	0.157088	0.00376648	exomedepth	roi
55	171	1	9	236	0	0	0.8594	0.9942	0.7498	0.9336	0.968	0.9999	0.9821	0.95	0.9167	0.892	0.8884	0.9576	0.140625	0.00581395	exomedepth	gene
55	171	1	9	236	0	0	0.8594	0.9942	0.7498	0.9336	0.968	0.9999	0.9821	0.95	0.9167	0.892	0.8884	0.9576	0.140625	0.00581395	exomedepth	whole_strategy
483	4128	120	39	4770	0	0	0.9253	0.9718	0.8993	0.9463	0.9663	0.9765	0.801	0.9906	0.8587	0.8427	0.84	0.9667	0.0747126	0.0282486	codex2	roi
59	162	10	5	236	0	0	0.9219	0.9419	0.827	0.9741	0.8957	0.9718	0.8551	0.9701	0.8872	0.8442	0.843	0.9364	0.078125	0.0581395	codex2	gene
59	162	10	5	236	0	0	0.9219	0.9419	0.827	0.9741	0.8957	0.9718	0.8551	0.9701	0.8872	0.8442	0.843	0.9364	0.078125	0.0581395	codex2	whole_strategy

## Sheet: In-house HiSeq
TP	TN	FP	FN	total	no_calls	no_call_rate	sensitivity	specificity	sensitivity.CI.lower	sensitivity.CI.upper	specificity.CI.lower	specificity.CI.upper	PPV	NPV	F1	MCC	kappa	accuracy	FNR	FPR	algorithm	level
351	4197	61	44	4653	542	11.6484	0.8886	0.9857	0.8534	0.9179	0.9816	0.989	0.8519	0.9896	0.8699	0.8578	0.8573	0.9774	0.111392	0.014326	decon	roi
56	175	3	2	236	35	14.8305	0.9655	0.9831	0.8809	0.9958	0.9515	0.9965	0.9492	0.9887	0.9573	0.9432	0.9431	0.9788	0.0344828	0.0168539	decon	gene
57	155	23	1	236	35	14.8305	0.9828	0.8708	0.9076	0.9996	0.8124	0.9163	0.7125	0.9936	0.8261	0.7763	0.7568	0.8983	0.0172414	0.129213	decon	whole_strategy
223	4188	70	172	4653	461	9.9076	0.5646	0.9836	0.5141	0.6141	0.9793	0.9872	0.7611	0.9606	0.6483	0.6289	0.6209	0.948	0.435443	0.0164396	panelcn	roi
47	158	20	11	236	59	25	0.8103	0.8876	0.6859	0.9013	0.8318	0.93	0.7015	0.9349	0.752	0.6665	0.6632	0.8686	0.189655	0.11236	panelcn	gene
58	138	40	0	236	59	25	1	0.7753	0.9384	1	0.7068	0.8343	0.5918	1	0.7436	0.6774	0.629	0.8305	0	0.224719	panelcn	whole_strategy
382	3994	265	12	4653	2382	51.1928	0.9695	0.9378	0.9474	0.9842	0.9301	0.9448	0.5904	0.997	0.7339	0.7301	0.7028	0.9405	0.0304569	0.0622212	convading	roi
58	161	17	0	236	230	97.4576	1	0.9045	0.9384	1	0.8515	0.9434	0.7733	1	0.8722	0.8363	0.8232	0.928	0	0.0955056	convading	gene
58	5	173	0	236	230	97.4576	1	0.0281	0.9384	1	0.0092	0.0643	0.2511	1	0.4014	0.084	0.0139	0.2669	0	0.97191	convading	whole_strategy
314	4237	21	81	4653	0	0	0.7949	0.9951	0.7517	0.8337	0.9925	0.9969	0.9373	0.9812	0.8603	0.8519	0.8486	0.9781	0.205063	0.00493189	exomedepth	roi
52	175	3	6	236	0	0	0.8966	0.9831	0.7883	0.9611	0.9515	0.9965	0.9455	0.9669	0.9204	0.8959	0.8954	0.9619	0.103448	0.0168539	exomedepth	gene
52	175	3	6	236	0	0	0.8966	0.9831	0.7883	0.9611	0.9515	0.9965	0.9455	0.9669	0.9204	0.8959	0.8954	0.9619	0.103448	0.0168539	exomedepth	whole_strategy
324	4195	80	54	4653	0	0	0.8571	0.9813	0.8177	0.8908	0.9768	0.9851	0.802	0.9873	0.8286	0.8135	0.8129	0.9712	0.142857	0.0187135	codex2	roi
54	172	6	4	236	0	0	0.931	0.9663	0.8327	0.9809	0.9281	0.9875	0.9	0.9773	0.9153	0.8872	0.8869	0.9576	0.0689655	0.0337079	codex2	gene
54	172	6	4	236	0	0	0.931	0.9663	0.8327	0.9809	0.9281	0.9875	0.9	0.9773	0.9153	0.8872	0.8869	0.9576	0.0689655	0.0337079	codex2	whole_strategy
