# Supplementary material for: Evaluation of CNV detection tools for NGS panel data in genetic diagnostics
Source: Eur J Hum Genet. 2020 Jun 19;28(12):1645–55. doi: 10.1038/s41431-020-0675-z (PMC7784926; doi:10.1038/s41431-020-0675-z)
Supplement: Supplementary file 14 — Supplementary File 13 [file 41431_2020_675_MOESM14_ESM.xlsx]

## Sheet: ICR96 - excluding single-exon
TP	TN	FP	FN	total	no_calls	no_call_rate	sensitivity	specificity	PPV	NPV	F1	MCC	kappa	accuracy	FNR	FPR	algorithm	level
249	22969	85	6	23309	1292	5.5429	0.9765	0.9963	0.7455	0.9997	0.8455	0.8514	0.8437	0.9961	0.0235	0.0037	decon	roi
41	1389	39	1	1470	84	5.7143	0.9762	0.9727	0.5125	0.9993	0.6721	0.6969	0.6595	0.9728	0.0238	0.0273	decon	gene
42	1316	112	0	1470	84	5.7143	1	0.9216	0.2727	1	0.4286	0.5013	0.4016	0.9238	0	0.0784	decon	whole_strategy
243	22723	331	12	23309	470	2.0164	0.9529	0.9856	0.4233	0.9995	0.5862	0.63	0.5803	0.9853	0.0471	0.0144	panelcn	roi
42	1325	103	0	1470	216	14.6939	1	0.9279	0.2897	1	0.4492	0.5184	0.4234	0.9299	0	0.0721	panelcn	gene
42	1207	221	0	1470	216	14.6939	1	0.8452	0.1597	1	0.2754	0.3674	0.2381	0.8497	0	0.1548	panelcn	whole_strategy
246	22554	500	9	23309	3144	13.4884	0.9647	0.9783	0.3298	0.9996	0.4915	0.5573	0.484	0.9782	0.0353	0.0217	convading	roi
42	1332	96	0	1470	945	64.2857	1	0.9328	0.3043	1	0.4667	0.5328	0.4423	0.9347	0	0.0672	convading	gene
42	519	909	0	1470	945	64.2857	1	0.3634	0.0442	1	0.0846	0.1267	0.0315	0.3816	0	0.6366	convading	whole_strategy
246	22998	56	9	23309	1	0.0043	0.9647	0.9976	0.8146	0.9996	0.8833	0.8851	0.8814	0.9972	0.0353	0.0024	exomedepth	roi
40	1409	19	2	1470	1	0.068	0.9524	0.9867	0.678	0.9986	0.7921	0.7971	0.7847	0.9857	0.0476	0.0133	exomedepth	gene
40	1409	19	2	1470	1	0.068	0.9524	0.9867	0.678	0.9986	0.7921	0.7971	0.7847	0.9857	0.0476	0.0133	exomedepth	whole_strategy
236	23014	40	19	23309	0	0	0.9255	0.9983	0.8551	0.9992	0.8889	0.8883	0.889	0.9975	0.0745	0.0017	codex2	roi
39	1419	9	3	1470	0	0	0.9286	0.9937	0.8125	0.9979	0.8667	0.8645	0.8619	0.9918	0.0714	0.0063	codex2	gene
39	1419	9	3	1470	0	0	0.9286	0.9937	0.8125	0.9979	0.8667	0.8645	0.8619	0.9918	0.0714	0.0063	codex2	whole_strategy

## Sheet: ICR96 - excluding multi-exon
TP	TN	FP	FN	total	no_calls	no_call_rate	sensitivity	specificity	PPV	NPV	F1	MCC	kappa	accuracy	FNR	FPR	algorithm	level
20	17786	31	4	17841	416	2.3317	0.8333	0.9983	0.3922	0.9998	0.5333	0.5709	0.5234	0.998	0.1667	0.0017	decon	roi
20	1077	27	4	1128	28	2.4823	0.8333	0.9755	0.4255	0.9963	0.5634	0.5841	0.5504	0.9725	0.1667	0.0245	decon	gene
20	1051	53	4	1128	28	2.4823	0.8333	0.952	0.274	0.9962	0.4124	0.4606	0.3933	0.9495	0.1667	0.048	decon	whole_strategy
24	17670	147	0	17841	390	2.186	1	0.9917	0.1404	1	0.2462	0.3731	0.248	0.9918	0	0.0083	panelcn	roi
24	1071	33	0	1128	173	15.3369	1	0.9701	0.4211	1	0.5926	0.6391	0.5794	0.9707	0	0.0299	panelcn	gene
24	964	140	0	1128	173	15.3369	1	0.8732	0.1463	1	0.2553	0.3575	0.2267	0.8759	0	0.1268	panelcn	whole_strategy
22	17544	273	2	17841	2392	13.4073	0.9167	0.9847	0.0746	0.9999	0.1379	0.2591	0.1366	0.9846	0.0833	0.0153	convading	roi
22	1054	50	2	1128	713	63.2092	0.9167	0.9547	0.3056	0.9981	0.4583	0.5144	0.4405	0.9539	0.0833	0.0453	convading	gene
23	415	689	1	1128	713	63.2092	0.9583	0.3759	0.0323	0.9976	0.0625	0.1	0.0223	0.3883	0.0417	0.6241	convading	whole_strategy
20	17799	18	4	17841	1	0.0056	0.8333	0.999	0.5263	0.9998	0.6452	0.6617	0.6541	0.9988	0.1667	0.001	exomedepth	roi
20	1090	14	4	1128	1	0.0887	0.8333	0.9873	0.5882	0.9963	0.6897	0.6926	0.6809	0.984	0.1667	0.0127	exomedepth	gene
20	1090	14	4	1128	1	0.0887	0.8333	0.9873	0.5882	0.9963	0.6897	0.6926	0.6809	0.984	0.1667	0.0127	exomedepth	whole_strategy
22	17783	34	2	17841	0	0	0.9167	0.9981	0.3929	0.9999	0.55	0.5994	0.5531	0.998	0.0833	0.0019	codex2	roi
22	1099	5	2	1128	0	0	0.9167	0.9955	0.8148	0.9982	0.8627	0.8611	0.8597	0.9938	0.0833	0.0045	codex2	gene
22	1099	5	2	1128	0	0	0.9167	0.9955	0.8148	0.9982	0.8627	0.8611	0.8597	0.9938	0.0833	0.0045	codex2	whole_strategy

## Sheet: panelcnDataset - excluding sing
TP	TN	FP	FN	total	no_calls	no_call_rate	sensitivity	specificity	PPV	NPV	F1	MCC	kappa	accuracy	FNR	FPR	algorithm	level
304	8679	44	5	9032	391	4.3291	0.9838	0.995	0.8736	0.9994	0.9254	0.9244	0.923	0.9946	0.0162	0.005	decon	roi
28	399	9	0	436	320	73.3945	1	0.9779	0.7568	1	0.8615	0.8603	0.8509	0.9794	0	0.0221	decon	gene
28	389	19	0	436	320	73.3945	1	0.9534	0.5957	1	0.7467	0.7537	0.7244	0.9564	0	0.0466	decon	whole_strategy
291	8675	48	18	9032	77	0.8525	0.9417	0.9945	0.8584	0.9979	0.8981	0.8954	0.8945	0.9927	0.0583	0.0055	panelcn	roi
28	395	13	0	436	27	6.1927	1	0.9681	0.6829	1	0.8116	0.8131	0.7961	0.9702	0	0.0319	panelcn	gene
28	374	34	0	436	27	6.1927	1	0.9167	0.4516	1	0.6222	0.6434	0.5855	0.922	0	0.0833	panelcn	whole_strategy
304	8604	119	5	9032	1224	13.5518	0.9838	0.9864	0.7187	0.9994	0.8306	0.8347	0.824	0.9863	0.0162	0.0136	convading	roi
28	397	11	0	436	413	94.7248	1	0.973	0.7179	1	0.8358	0.8358	0.8228	0.9748	0	0.027	convading	gene
28	139	269	0	436	413	94.7248	1	0.3407	0.0943	1	0.1723	0.1792	0.0622	0.383	0	0.6593	convading	whole_strategy
304	8679	44	5	9032	0	0	0.9838	0.995	0.8736	0.9994	0.9254	0.9244	0.923	0.9946	0.0162	0.005	exomedepth	roi
28	399	9	0	436	0	0	1	0.9779	0.7568	1	0.8615	0.8603	0.8509	0.9794	0	0.0221	exomedepth	gene
28	399	9	0	436	0	0	1	0.9779	0.7568	1	0.8615	0.8603	0.8509	0.9794	0	0.0221	exomedepth	whole_strategy
130	8674	49	179	9032	0	0	0.4207	0.9944	0.7263	0.9798	0.5328	0.5414	0.5216	0.9748	0.5793	0.0056	codex2	roi
25	406	2	3	436	0	0	0.8929	0.9951	0.9259	0.9927	0.9091	0.9031	0.9027	0.9885	0.1071	0.0049	codex2	gene
25	406	2	3	436	0	0	0.8929	0.9951	0.9259	0.9927	0.9091	0.9031	0.9027	0.9885	0.1071	0.0049	codex2	whole_strategy

## Sheet: panelcnDataset - excluding mult
TP	TN	FP	FN	total	no_calls	no_call_rate	sensitivity	specificity	PPV	NPV	F1	MCC	kappa	accuracy	FNR	FPR	algorithm	level
13	8290	20	0	8323	373	4.4816	1	0.9976	0.3939	1	0.5652	0.6269	0.5648	0.9976	0	0.0024	decon	roi
13	379	5	0	397	302	76.0705	1	0.987	0.7222	1	0.8387	0.8443	0.8323	0.9874	0	0.013	decon	gene
13	369	15	0	397	302	76.0705	1	0.9609	0.4643	1	0.6341	0.6679	0.6168	0.9622	0	0.0391	decon	whole_strategy
13	8267	43	0	8323	54	0.6488	1	0.9948	0.2321	1	0.3768	0.4806	0.3712	0.9948	0	0.0052	panelcn	roi
13	371	13	0	397	22	5.5416	1	0.9661	0.5	1	0.6667	0.695	0.6519	0.9673	0	0.0339	panelcn	gene
13	353	31	0	397	22	5.5416	1	0.9193	0.2955	1	0.4561	0.5212	0.4271	0.9219	0	0.0807	panelcn	whole_strategy
12	8243	67	1	8323	960	11.5343	0.9231	0.9919	0.1519	0.9999	0.2609	0.3727	0.2562	0.9918	0.0769	0.0081	convading	roi
12	374	10	1	397	379	95.466	0.9231	0.974	0.5455	0.9973	0.6857	0.6978	0.6723	0.9723	0.0769	0.026	convading	gene
12	127	257	1	397	379	95.466	0.9231	0.3307	0.0446	0.9922	0.0851	0.0966	0.0241	0.3501	0.0769	0.6693	convading	whole_strategy
13	8290	20	0	8323	0	0	1	0.9976	0.3939	1	0.5652	0.6269	0.5648	0.9976	0	0.0024	exomedepth	roi
13	379	5	0	397	0	0	1	0.987	0.7222	1	0.8387	0.8443	0.8323	0.9874	0	0.013	exomedepth	gene
13	379	5	0	397	0	0	1	0.987	0.7222	1	0.8387	0.8443	0.8323	0.9874	0	0.013	exomedepth	whole_strategy
12	8292	18	1	8323	0	0	0.9231	0.9978	0.4	0.9999	0.5581	0.6068	0.5538	0.9977	0.0769	0.0022	codex2	roi
12	382	2	1	397	0	0	0.9231	0.9948	0.8571	0.9974	0.8889	0.8856	0.8843	0.9924	0.0769	0.0052	codex2	gene
12	382	2	1	397	0	0	0.9231	0.9948	0.8571	0.9974	0.8889	0.8856	0.8843	0.9924	0.0769	0.0052	codex2	whole_strategy

## Sheet: In-house MiSeq - excluding sing
TP	TN	FP	FN	total	no_calls	no_call_rate	sensitivity	specificity	PPV	NPV	F1	MCC	kappa	accuracy	FNR	FPR	algorithm	level
467	3512	53	36	4068	512	12.586	0.9284	0.9851	0.8981	0.9899	0.913	0.9007	0.9004	0.9781	0.0716	0.0149	decon	roi
41	147	3	4	195	57	29.2308	0.9111	0.98	0.9318	0.9735	0.9213	0.8982	0.8981	0.9641	0.0889	0.02	decon	gene
43	111	39	2	195	57	29.2308	0.9556	0.74	0.5244	0.9823	0.6772	0.5937	0.54	0.7897	0.0444	0.26	decon	whole_strategy
333	3482	83	170	4068	313	7.6942	0.662	0.9767	0.8005	0.9535	0.7247	0.694	0.69	0.9378	0.338	0.0233	panelcn	roi
39	129	21	6	195	61	31.2821	0.8667	0.86	0.65	0.9556	0.7429	0.6634	0.6506	0.8615	0.1333	0.14	panelcn	gene
45	105	45	0	195	61	31.2821	1	0.7	0.5	1	0.6667	0.5916	0.5185	0.7692	0	0.3	panelcn	whole_strategy
494	3401	165	8	4068	2757	67.7729	0.9841	0.9537	0.7496	0.9977	0.851	0.8371	0.8268	0.9575	0.0159	0.0463	convading	roi
45	130	20	0	195	192	98.4615	1	0.8667	0.6923	1	0.8182	0.7746	0.7499	0.8974	0	0.1333	convading	gene
45	3	147	0	195	192	98.4615	1	0.02	0.2344	1	0.3797	0.0685	0.0094	0.2462	0	0.98	convading	whole_strategy
422	3553	12	81	4068	0	0	0.839	0.9966	0.9724	0.9777	0.9007	0.891	0.8877	0.9771	0.161	0.0034	exomedepth	roi
37	149	1	8	195	0	0	0.8222	0.9933	0.9737	0.949	0.8916	0.8675	0.8624	0.9538	0.1778	0.0067	exomedepth	gene
37	149	1	8	195	0	0	0.8222	0.9933	0.9737	0.949	0.8916	0.8675	0.8624	0.9538	0.1778	0.0067	exomedepth	whole_strategy
466	3470	95	37	4068	0	0	0.9264	0.9734	0.8307	0.9894	0.8759	0.859	0.8576	0.9676	0.0736	0.0266	codex2	roi
42	140	10	3	195	0	0	0.9333	0.9333	0.8077	0.979	0.866	0.8257	0.8218	0.9333	0.0667	0.0667	codex2	gene
42	140	10	3	195	0	0	0.9333	0.9333	0.8077	0.979	0.866	0.8257	0.8218	0.9333	0.0667	0.0667	codex2	whole_strategy

## Sheet: In-house MiSeq - excluding mult
TP	TN	FP	FN	total	no_calls	no_call_rate	sensitivity	specificity	PPV	NPV	F1	MCC	kappa	accuracy	FNR	FPR	algorithm	level
19	3168	9	0	3196	322	10.0751	1	0.9972	0.6786	1	0.8085	0.8226	0.8082	0.9972	0	0.0028	decon	roi
19	136	2	0	157	35	22.293	1	0.9855	0.9048	1	0.95	0.9443	0.9429	0.9873	0	0.0145	decon	gene
19	105	33	0	157	35	22.293	1	0.7609	0.3654	1	0.5352	0.5273	0.435	0.7898	0	0.2391	decon	whole_strategy
16	3156	21	3	3196	135	4.224	0.8421	0.9934	0.4324	0.9991	0.5714	0.6004	0.5686	0.9925	0.1579	0.0066	panelcn	roi
16	122	16	3	157	40	25.4777	0.8421	0.8841	0.5	0.976	0.6275	0.5879	0.5608	0.879	0.1579	0.1159	panelcn	gene
19	98	40	0	157	40	25.4777	1	0.7101	0.322	1	0.4872	0.4782	0.3722	0.7452	0	0.2899	panelcn	whole_strategy
19	3113	64	0	3196	2150	67.2716	1	0.9799	0.2289	1	0.3725	0.4736	0.3672	0.98	0	0.0201	convading	roi
19	119	19	0	157	154	98.0892	1	0.8623	0.5	1	0.6667	0.6566	0.6026	0.879	0	0.1377	convading	gene
19	3	135	0	157	154	98.0892	1	0.0217	0.1234	1	0.2197	0.0518	0.0053	0.1401	0	0.9783	convading	whole_strategy
18	3173	4	1	3196	0	0	0.9474	0.9987	0.8182	0.9997	0.878	0.8797	0.8745	0.9984	0.0526	0.0013	exomedepth	roi
18	138	0	1	157	0	0	0.9474	1	1	0.9928	0.973	0.9698	0.9692	0.9936	0.0526	0	exomedepth	gene
18	138	0	1	157	0	0	0.9474	1	1	0.9928	0.973	0.9698	0.9692	0.9936	0.0526	0	exomedepth	whole_strategy
17	3123	54	2	3196	0	0	0.8947	0.983	0.2394	0.9994	0.3778	0.4578	0.3727	0.9825	0.1053	0.017	codex2	roi
17	130	8	2	157	0	0	0.8947	0.942	0.68	0.9848	0.7727	0.7459	0.7365	0.9363	0.1053	0.058	codex2	gene
17	130	8	2	157	0	0	0.8947	0.942	0.68	0.9848	0.7727	0.7459	0.7365	0.9363	0.1053	0.058	codex2	whole_strategy

## Sheet: In-house HiSeq - excluding sing
TP	TN	FP	FN	total	no_calls	no_call_rate	sensitivity	specificity	PPV	NPV	F1	MCC	kappa	accuracy	FNR	FPR	algorithm	level
333	3522	54	44	3953	539	13.6352	0.8833	0.9849	0.8605	0.9877	0.8717	0.8581	0.858	0.9752	0.1167	0.0151	decon	roi
38	153	3	2	196	32	16.3265	0.95	0.9808	0.9268	0.9871	0.9383	0.9223	0.9222	0.9745	0.05	0.0192	decon	gene
39	133	23	1	196	32	16.3265	0.975	0.8526	0.629	0.9925	0.7647	0.7172	0.6872	0.8776	0.025	0.1474	decon	whole_strategy
206	3511	65	171	3953	452	11.4344	0.5464	0.9818	0.7601	0.9536	0.6358	0.614	0.6042	0.9403	0.4536	0.0182	panelcn	roi
30	136	20	10	196	54	27.551	0.75	0.8718	0.6	0.9315	0.6667	0.5749	0.5688	0.8469	0.25	0.1282	panelcn	gene
40	116	40	0	196	54	27.551	1	0.7436	0.5	1	0.6667	0.6097	0.542	0.7959	0	0.2564	panelcn	whole_strategy
364	3328	249	12	3953	1991	50.3668	0.9681	0.9304	0.5938	0.9964	0.7361	0.7282	0.7009	0.934	0.0319	0.0696	convading	roi
40	139	17	0	196	190	96.9388	1	0.891	0.7018	1	0.8247	0.7907	0.7695	0.9133	0	0.109	convading	gene
40	5	151	0	196	190	96.9388	1	0.0321	0.2094	1	0.3463	0.0819	0.0133	0.2296	0	0.9679	convading	whole_strategy
297	3562	14	80	3953	0	0	0.7878	0.9961	0.955	0.978	0.8634	0.8552	0.8504	0.9762	0.2122	0.0039	exomedepth	roi
35	153	3	5	196	0	0	0.875	0.9808	0.9211	0.9684	0.8974	0.8724	0.872	0.9592	0.125	0.0192	exomedepth	gene
35	153	3	5	196	0	0	0.875	0.9808	0.9211	0.9684	0.8974	0.8724	0.872	0.9592	0.125	0.0192	exomedepth	whole_strategy
307	3533	60	53	3953	0	0	0.8528	0.9833	0.8365	0.9852	0.8446	0.8289	0.8287	0.9714	0.1472	0.0167	codex2	roi
37	150	6	3	196	0	0	0.925	0.9615	0.8605	0.9804	0.8916	0.8634	0.8625	0.9541	0.075	0.0385	codex2	gene
37	150	6	3	196	0	0	0.925	0.9615	0.8605	0.9804	0.8916	0.8634	0.8625	0.9541	0.075	0.0385	codex2	whole_strategy

## Sheet: In-house HiSeq - excluding mult
TP	TN	FP	FN	total	no_calls	no_call_rate	sensitivity	specificity	PPV	NPV	F1	MCC	kappa	accuracy	FNR	FPR	algorithm	level
18	3140	9	0	3167	324	10.2305	1	0.9971	0.6667	1	0.8	0.8153	0.8016	0.9972	0	0.0029	decon	roi
18	144	2	0	164	19	11.5854	1	0.9863	0.9	1	0.9474	0.9422	0.9405	0.9878	0	0.0137	decon	gene
18	128	18	0	164	19	11.5854	1	0.8767	0.5	1	0.6667	0.6621	0.6094	0.8902	0	0.1233	decon	whole_strategy
17	3104	45	1	3167	182	5.7468	0.9444	0.9857	0.2742	0.9997	0.425	0.5047	0.4209	0.9855	0.0556	0.0143	panelcn	roi
17	129	17	1	164	32	19.5122	0.9444	0.8836	0.5	0.9923	0.6538	0.6385	0.5957	0.8902	0.0556	0.1164	panelcn	gene
18	113	33	0	164	32	19.5122	1	0.774	0.3529	1	0.5217	0.5227	0.4292	0.7988	0	0.226	panelcn	whole_strategy
18	2981	168	0	3167	1447	45.6899	1	0.9466	0.0968	1	0.1765	0.3027	0.1686	0.947	0	0.0534	convading	roi
18	131	15	0	164	158	96.3415	1	0.8973	0.5455	1	0.7059	0.6996	0.6571	0.9085	0	0.1027	convading	gene
18	5	141	0	164	158	96.3415	1	0.0342	0.1132	1	0.2034	0.0623	0.0077	0.1402	0	0.9658	convading	whole_strategy
17	3140	9	1	3167	0	0	0.9444	0.9971	0.6538	0.9997	0.7727	0.7844	0.7681	0.9968	0.0556	0.0029	exomedepth	roi
17	144	2	1	164	0	0	0.9444	0.9863	0.8947	0.9931	0.9189	0.909	0.9086	0.9817	0.0556	0.0137	exomedepth	gene
17	144	2	1	164	0	0	0.9444	0.9863	0.8947	0.9931	0.9189	0.909	0.9086	0.9817	0.0556	0.0137	exomedepth	whole_strategy
17	3114	35	1	3167	0	0	0.9444	0.9889	0.3269	0.9997	0.4857	0.5521	0.4798	0.9886	0.0556	0.0111	codex2	roi
17	142	4	1	164	0	0	0.9444	0.9726	0.8095	0.993	0.8718	0.8579	0.8546	0.9695	0.0556	0.0274	codex2	gene
17	142	4	1	164	0	0	0.9444	0.9726	0.8095	0.993	0.8718	0.8579	0.8546	0.9695	0.0556	0.0274	codex2	whole_strategy
