# Supplementary material for: Evaluation of CNV detection tools for NGS panel data in genetic diagnostics
Source: Eur J Hum Genet. 2020 Jun 19;28(12):1645–55. doi: 10.1038/s41431-020-0675-z (PMC7784926; doi:10.1038/s41431-020-0675-z)
Supplement: Supplementary file 15 — Supplementary File 14 [file 41431_2020_675_MOESM15_ESM.xlsx]

## Sheet: ICR96 - default parameters
TP	TN	FP	FN	total	no_calls	no_call_rate	sensitivity	specificity	sensitivity.CI.lower	sensitivity.CI.upper	specificity.CI.lower	specificity.CI.upper	PPV	NPV	F1	MCC	kappa	accuracy	FNR	FPR	algorithm	level
140	14792	58	6	14996	1267	8.4489	0.9589	0.9961	0.9127	0.9848	0.995	0.997	0.7071	0.9996	0.814	0.8215	0.8104	0.9957	0.0410959	0.00390572	decon	roi
1362	13595	37	2	15395	1267	8.2299	0.9985	0.9973	0.9947	0.9998	0.9963	0.9981	0.9736	0.9999	0.9859	0.9845	0.9845	0.9974	0.00146628	0.0027142	decon	roi_incNoCall
30	892	22	4	948	81	8.5443	0.8824	0.9759	0.7255	0.967	0.9638	0.9849	0.5769	0.9955	0.6977	0.701	0.6843	0.9726	0.117647	0.02407	decon	gene
32	820	94	2	948	81	8.5443	0.9412	0.8972	0.8032	0.9928	0.8756	0.9161	0.254	0.9976	0.4	0.4592	0.3639	0.8987	0.0588235	0.102845	decon	whole_strategy
142	14406	444	4	14996	162	1.0803	0.9726	0.9701	0.9313	0.9925	0.9672	0.9728	0.2423	0.9997	0.388	0.4777	0.3778	0.9701	0.0273973	0.029899	panelcn	roi
228	14321	444	3	15395	164	1.0653	0.987	0.9699	0.9625	0.9973	0.967	0.9726	0.3393	0.9998	0.505	0.5696	0.4935	0.9702	0.012987	0.0300711	panelcn	roi_incNoCall
34	816	98	0	948	105	11.0759	1	0.8928	0.8972	1	0.8709	0.9121	0.2576	1	0.4096	0.4795	0.3738	0.8966	0	0.107221	panelcn	gene
34	761	153	0	948	105	11.0759	1	0.8326	0.8972	1	0.8068	0.8563	0.1818	1	0.3077	0.3891	0.2629	0.8386	0	0.167396	panelcn	whole_strategy
137	14436	414	9	14996	3416	22.7794	0.9384	0.9721	0.8862	0.9714	0.9693	0.9747	0.2486	0.9994	0.3931	0.4752	0.3838	0.9718	0.0616438	0.0278788	convading	roi
3448	11336	209	3	15395	3515	22.8321	0.9991	0.9819	0.9975	0.9998	0.9793	0.9843	0.9428	0.9997	0.9702	0.9616	0.961	0.9859	0.000869313	0.0181031	convading	roi_incNoCall
32	840	74	2	948	839	88.5021	0.9412	0.919	0.8032	0.9928	0.8994	0.9359	0.3019	0.9976	0.4571	0.5076	0.4257	0.9198	0.0588235	0.0809628	convading	gene
34	107	807	0	948	839	88.5021	1	0.1171	0.8972	1	0.0969	0.1397	0.0404	1	0.0777	0.0688	0.0094	0.1487	0	0.882932	convading	whole_strategy
141	14808	42	5	14996	0	0	0.9658	0.9972	0.9219	0.9888	0.9962	0.998	0.7705	0.9997	0.8571	0.8612	0.8572	0.9969	0.0342466	0.00282828	exomedepth	roi
141	14808	42	5	15395	0	0	0.9658	0.9972	0.9219	0.9888	0.9962	0.998	0.7705	0.9997	0.8571	0.8612	0.8572	0.9969	0.0342466	0.00282828	exomedepth	roi_incNoCall
31	901	13	3	948	0	0	0.9118	0.9858	0.7632	0.9814	0.9758	0.9924	0.7045	0.9967	0.7949	0.7933	0.7859	0.9831	0.0882353	0.0142232	exomedepth	gene
31	901	13	3	948	0	0	0.9118	0.9858	0.7632	0.9814	0.9758	0.9924	0.7045	0.9967	0.7949	0.7933	0.7859	0.9831	0.0882353	0.0142232	exomedepth	whole_strategy
138	14787	63	8	14996	0	0	0.9452	0.9958	0.8949	0.976	0.9946	0.9967	0.6866	0.9995	0.7954	0.8034	0.7946	0.9953	0.0547945	0.00424242	codex2	roi
138	14787	63	8	15395	0	0	0.9452	0.9958	0.8949	0.976	0.9946	0.9967	0.6866	0.9995	0.7954	0.8034	0.7946	0.9953	0.0547945	0.00424242	codex2	roi_incNoCall
32	903	11	2	948	0	0	0.9412	0.988	0.8032	0.9928	0.9786	0.994	0.7442	0.9978	0.8312	0.8303	0.8243	0.9863	0.0588235	0.012035	codex2	gene
32	903	11	2	948	0	0	0.9412	0.988	0.8032	0.9928	0.9786	0.994	0.7442	0.9978	0.8312	0.8303	0.8243	0.9863	0.0588235	0.012035	codex2	whole_strategy

## Sheet: ICR96 - opt. parameters
								TP	TN	FP	FN	total	no_calls	no_call_rate	sensitivity	specificity	sensitivity.CI.lower	sensitivity.CI.upper	specificity.CI.lower	specificity.CI.upper	PPV	NPV	F1	MCC	kappa	accuracy	FNR	FPR	algorithm	level
								140	14783	67	6	14996	1267	8.4489	0.9589	0.9955	0.9127	0.9848	0.9943	0.9965	0.6763	0.9996	0.7932	0.8032	0.7894	0.9951	0.0410959	0.00451178	decon	roi
								1362	13591	41	2	15395	1267	8.2299	0.9985	0.997	0.9947	0.9998	0.9959	0.9978	0.9708	0.9999	0.9845	0.983	0.9827	0.9971	0.00146628	0.00300763	decon	roi_incNoCall
								30	886	28	4	948	81	8.5443	0.8824	0.9694	0.7255	0.967	0.956	0.9795	0.5172	0.9955	0.6522	0.6608	0.6352	0.9662	0.117647	0.0306346	decon	gene
								32	816	98	2	948	81	8.5443	0.9412	0.8928	0.8032	0.9928	0.8709	0.9121	0.2462	0.9976	0.3902	0.4508	0.3534	0.8945	0.0588235	0.107221	decon	whole_strategy
								144	14424	426	2	14996	140	0.9336	0.9863	0.9713	0.9514	0.9983	0.9685	0.9739	0.2526	0.9999	0.4022	0.4917	0.3937	0.9715	0.0136986	0.0286869	panelcn	roi
								219	14349	426	2	15395	143	0.9289	0.991	0.9712	0.9677	0.9989	0.9683	0.9738	0.3395	0.9999	0.5058	0.5714	0.4954	0.9715	0.00904977	0.0288325	panelcn	roi_incNoCall
								34	831	83	0	948	93	9.8101	1	0.9092	0.8972	1	0.8887	0.927	0.2906	1	0.4503	0.514	0.4177	0.9124	0	0.0908096	panelcn	gene
								34	776	138	0	948	93	9.8101	1	0.849	0.8972	1	0.8241	0.8716	0.1977	1	0.3301	0.4097	0.2873	0.8544	0	0.150985	panelcn	whole_strategy
								145	14189	661	1	14996	3416	22.7794	0.9932	0.9555	0.9624	0.9998	0.952	0.9587	0.1799	0.9999	0.3046	0.413	0.2937	0.9559	0.00684932	0.0445118	convading	roi
								3450	11194	351	1	15395	3515	22.8321	0.9997	0.9696	0.9984	1	0.9663	0.9727	0.9077	0.9999	0.9515	0.9379	0.936	0.9765	0.000289771	0.0304028	convading	roi_incNoCall
								34	771	143	0	948	839	88.5021	1	0.8435	0.8972	1	0.8183	0.8665	0.1921	1	0.3223	0.4025	0.2791	0.8492	0	0.156455	convading	gene
								34	98	816	0	948	839	88.5021	1	0.1072	0.8972	1	0.0879	0.1291	0.04	1	0.0769	0.0655	0.0085	0.1392	0	0.892779	convading	whole_strategy
								140	14782	68	6	14996	1	0.0067	0.9589	0.9954	0.9127	0.9848	0.9942	0.9964	0.6731	0.9996	0.791	0.8012	0.79	0.9951	0.0410959	0.00457912	exomedepth	roi
								141	14782	68	5	15395	1	0.0065	0.9658	0.9954	0.9219	0.9888	0.9942	0.9964	0.6746	0.9997	0.7944	0.8051	0.7906	0.9951	0.0342466	0.00457912	exomedepth	roi_incNoCall
								30	886	28	4	948	1	0.1055	0.8824	0.9694	0.7255	0.967	0.956	0.9795	0.5172	0.9955	0.6522	0.6608	0.6352	0.9662	0.117647	0.0306346	exomedepth	gene
								31	886	28	3	948	1	0.1055	0.9118	0.9694	0.7632	0.9814	0.956	0.9795	0.5254	0.9966	0.6667	0.6782	0.6508	0.9673	0.0882353	0.0306346	exomedepth	whole_strategy
								140	14660	190	6	14996	0	0	0.9589	0.9872	0.9127	0.9848	0.9853	0.989	0.4242	0.9996	0.5882	0.6332	0.5816	0.9869	0.0410959	0.0127946	codex2	roi
								140	14660	190	6	15395	0	0	0.9589	0.9872	0.9127	0.9848	0.9853	0.989	0.4242	0.9996	0.5882	0.6332	0.5816	0.9869	0.0410959	0.0127946	codex2	roi_incNoCall
								33	858	56	1	948	0	0	0.9706	0.9387	0.8467	0.9993	0.9212	0.9534	0.3708	0.9988	0.5366	0.5797	0.5114	0.9399	0.0294118	0.0612691	codex2	gene
								33	858	56	1	948	0	0	0.9706	0.9387	0.8467	0.9993	0.9212	0.9534	0.3708	0.9988	0.5366	0.5797	0.5114	0.9399	0.0294118	0.0612691	codex2	whole_strategy

## Sheet: panelcnDataset - default parame
TP	TN	FP	FN	total	no_calls	no_call_rate	sensitivity	specificity	sensitivity.CI.lower	sensitivity.CI.upper	specificity.CI.lower	specificity.CI.upper	PPV	NPV	F1	MCC	kappa	accuracy	FNR	FPR	algorithm	level
195	4605	18	3	4821	213	4.4182	0.9848	0.9961	0.9564	0.9969	0.9939	0.9977	0.9155	0.9993	0.9489	0.9473	0.9461	0.9956	0.0151515	0.00389358	decon	roi
272	4528	18	3	4830	215	4.4513	0.9891	0.996	0.9685	0.9977	0.9937	0.9977	0.9379	0.9993	0.9628	0.9609	0.9601	0.9956	0.0109091	0.00395952	decon	roi_incNoCall
26	183	6	0	215	145	67.4419	1	0.9683	0.8677	1	0.9322	0.9883	0.8125	1	0.8966	0.887	0.8807	0.9721	0	0.031746	decon	gene
26	175	14	0	215	145	67.4419	1	0.9259	0.8677	1	0.8788	0.9589	0.65	1	0.7879	0.7758	0.7515	0.9349	0	0.0740741	decon	whole_strategy
183	4576	47	15	4821	40	0.8297	0.9242	0.9898	0.8781	0.957	0.9865	0.9925	0.7957	0.9967	0.8551	0.8511	0.848	0.9871	0.0757576	0.0101666	panelcn	roi
223	4548	47	3	4830	40	0.8282	0.9867	0.9898	0.9617	0.9973	0.9864	0.9925	0.8259	0.9993	0.8992	0.8977	0.8935	0.9896	0.0132743	0.0102285	panelcn	roi_incNoCall
26	177	12	0	215	13	6.0465	1	0.9365	0.8677	1	0.8917	0.9668	0.6842	1	0.8125	0.8005	0.7811	0.9442	0	0.0634921	panelcn	gene
26	170	19	0	215	13	6.0465	1	0.8995	0.8677	1	0.8475	0.9384	0.5778	1	0.7324	0.7209	0.6838	0.9116	0	0.100529	panelcn	whole_strategy
195	4540	83	3	4821	841	17.4445	0.9848	0.982	0.9564	0.9969	0.9778	0.9857	0.7014	0.9993	0.8193	0.8232	0.8106	0.9822	0.0151515	0.0179537	convading	roi
788	3963	68	2	4830	845	17.4948	0.9975	0.9831	0.9909	0.9997	0.9787	0.9869	0.9206	0.9995	0.9575	0.9498	0.9488	0.9855	0.00253165	0.0168693	convading	roi_incNoCall
26	180	9	0	215	202	93.9535	1	0.9524	0.8677	1	0.9115	0.978	0.7429	1	0.8525	0.8411	0.8285	0.9581	0	0.047619	convading	gene
26	35	154	0	215	202	93.9535	1	0.1852	0.8677	1	0.1325	0.248	0.1444	1	0.2524	0.1636	0.0521	0.2837	0	0.814815	convading	whole_strategy
195	4607	16	3	4821	0	0	0.9848	0.9965	0.9564	0.9969	0.9944	0.998	0.9242	0.9993	0.9535	0.952	0.952	0.9961	0.0151515	0.00346096	exomedepth	roi
195	4607	16	3	4830	0	0	0.9848	0.9965	0.9564	0.9969	0.9944	0.998	0.9242	0.9993	0.9535	0.952	0.952	0.9961	0.0151515	0.00346096	exomedepth	roi_incNoCall
26	183	6	0	215	0	0	1	0.9683	0.8677	1	0.9322	0.9883	0.8125	1	0.8966	0.887	0.8807	0.9721	0	0.031746	exomedepth	gene
26	183	6	0	215	0	0	1	0.9683	0.8677	1	0.9322	0.9883	0.8125	1	0.8966	0.887	0.8807	0.9721	0	0.031746	exomedepth	whole_strategy
76	4594	29	122	4821	0	0	0.3838	0.9937	0.3158	0.4554	0.991	0.9958	0.7238	0.9741	0.5017	0.5133	0.4874	0.9687	0.616162	0.00627298	codex2	roi
76	4594	29	122	4830	0	0	0.3838	0.9937	0.3158	0.4554	0.991	0.9958	0.7238	0.9741	0.5017	0.5133	0.4874	0.9687	0.616162	0.00627298	codex2	roi_incNoCall
23	183	6	3	215	0	0	0.8846	0.9683	0.6985	0.9755	0.9322	0.9883	0.7931	0.9839	0.8364	0.814	0.8123	0.9581	0.115385	0.031746	codex2	gene
23	183	6	3	215	0	0	0.8846	0.9683	0.6985	0.9755	0.9322	0.9883	0.7931	0.9839	0.8364	0.814	0.8123	0.9581	0.115385	0.031746	codex2	whole_strategy

## Sheet: panelcnDataset - opt. parameter
TP	TN	FP	FN	total	no_calls	no_call_rate	sensitivity	specificity	sensitivity.CI.lower	sensitivity.CI.upper	specificity.CI.lower	specificity.CI.upper	PPV	NPV	F1	MCC	kappa	accuracy	FNR	FPR	algorithm	level
195	4607	16	3	4821	213	4.4182	0.9848	0.9965	0.9564	0.9969	0.9944	0.998	0.9242	0.9993	0.9535	0.952	0.952	0.9961	0.0151515	0.00346096	decon	roi
272	4530	16	3	4830	215	4.4513	0.9891	0.9965	0.9685	0.9977	0.9943	0.998	0.9444	0.9993	0.9663	0.9645	0.9645	0.9961	0.0109091	0.00351958	decon	roi_incNoCall
26	183	6	0	215	145	67.4419	1	0.9683	0.8677	1	0.9322	0.9883	0.8125	1	0.8966	0.887	0.8807	0.9721	0	0.031746	decon	gene
26	175	14	0	215	145	67.4419	1	0.9259	0.8677	1	0.8788	0.9589	0.65	1	0.7879	0.7758	0.7515	0.9349	0	0.0740741	decon	whole_strategy
173	4609	14	25	4821	41	0.8504	0.8737	0.997	0.8193	0.9166	0.9949	0.9983	0.9251	0.9946	0.8987	0.8949	0.8944	0.9919	0.126263	0.00302834	panelcn	roi
214	4580	14	13	4830	41	0.8489	0.9427	0.997	0.9041	0.9692	0.9949	0.9983	0.9386	0.9972	0.9407	0.9377	0.9377	0.9944	0.0572687	0.00304745	panelcn	roi_incNoCall
24	181	8	2	215	14	6.5116	0.9231	0.9577	0.7487	0.9905	0.9183	0.9816	0.75	0.9891	0.8276	0.8068	0.8011	0.9535	0.0769231	0.042328	panelcn	gene
24	172	17	2	215	14	6.5116	0.9231	0.9101	0.7487	0.9905	0.8599	0.9467	0.5854	0.9885	0.7164	0.6915	0.6671	0.9116	0.0769231	0.0899471	panelcn	whole_strategy
186	4554	69	12	4821	841	17.4445	0.9394	0.9851	0.8965	0.9683	0.9811	0.9884	0.7294	0.9974	0.8212	0.8197	0.8125	0.9832	0.0606061	0.0149254	convading	roi
780	3975	56	10	4830	845	17.4948	0.9873	0.9861	0.9768	0.9939	0.982	0.9895	0.933	0.9975	0.9594	0.9517	0.9511	0.9863	0.0126582	0.0138923	convading	roi_incNoCall
23	181	8	3	215	202	93.9535	0.8846	0.9577	0.6985	0.9755	0.9183	0.9816	0.7419	0.9837	0.807	0.7818	0.7776	0.9488	0.115385	0.042328	convading	gene
24	36	153	2	215	202	93.9535	0.9231	0.1905	0.7487	0.9905	0.1371	0.2538	0.1356	0.9474	0.2365	0.0971	0.0324	0.2791	0.0769231	0.809524	convading	whole_strategy
194	4608	15	4	4821	0	0	0.9798	0.9968	0.9491	0.9945	0.9947	0.9982	0.9282	0.9991	0.9533	0.9516	0.9518	0.9961	0.020202	0.00324465	exomedepth	roi
194	4608	15	4	4830	0	0	0.9798	0.9968	0.9491	0.9945	0.9947	0.9982	0.9282	0.9991	0.9533	0.9516	0.9518	0.9961	0.020202	0.00324465	exomedepth	roi_incNoCall
25	184	5	1	215	0	0	0.9615	0.9735	0.8036	0.999	0.9393	0.9914	0.8333	0.9946	0.8929	0.8799	0.8769	0.9721	0.0384615	0.026455	exomedepth	gene
25	184	5	1	215	0	0	0.9615	0.9735	0.8036	0.999	0.9393	0.9914	0.8333	0.9946	0.8929	0.8799	0.8769	0.9721	0.0384615	0.026455	exomedepth	whole_strategy
192	4115	508	6	4821	0	0	0.9697	0.8901	0.9352	0.9888	0.8807	0.899	0.2743	0.9985	0.4276	0.4843	0.3886	0.8934	0.030303	0.109885	codex2	roi
192	4115	508	6	4830	0	0	0.9697	0.8901	0.9352	0.9888	0.8807	0.899	0.2743	0.9985	0.4276	0.4843	0.3886	0.8934	0.030303	0.109885	codex2	roi_incNoCall
26	135	54	0	215	0	0	1	0.7143	0.8677	1	0.6442	0.7775	0.325	1	0.4906	0.4818	0.3767	0.7488	0	0.285714	codex2	gene
26	135	54	0	215	0	0	1	0.7143	0.8677	1	0.6442	0.7775	0.325	1	0.4906	0.4818	0.3767	0.7488	0	0.285714	codex2	whole_strategy

## Sheet: In-house MiSeq - default parame
TP	TN	FP	FN	total	no_calls	no_call_rate	sensitivity	specificity	sensitivity.CI.lower	sensitivity.CI.upper	specificity.CI.lower	specificity.CI.upper	PPV	NPV	F1	MCC	kappa	accuracy	FNR	FPR	algorithm	level
218	2196	12	6	2432	420	17.2697	0.9732	0.9946	0.9426	0.9901	0.9905	0.9972	0.9478	0.9973	0.9604	0.9564	0.9563	0.9926	0.0267857	0.00543478	decon	roi
579	1838	9	6	2490	421	16.9076	0.9897	0.9951	0.9778	0.9962	0.9908	0.9978	0.9847	0.9967	0.9872	0.9832	0.9831	0.9938	0.0102564	0.00487277	decon	roi_incNoCall
28	90	1	2	121	31	25.6198	0.9333	0.989	0.7793	0.9918	0.9403	0.9997	0.9655	0.9783	0.9492	0.933	0.9327	0.9752	0.0666667	0.010989	decon	gene
28	69	22	2	121	31	25.6198	0.9333	0.7582	0.7793	0.9918	0.6572	0.8419	0.56	0.9718	0.7	0.6065	0.5654	0.8017	0.0666667	0.241758	decon	whole_strategy
174	2169	39	50	2432	134	5.5099	0.7768	0.9823	0.7165	0.8296	0.9759	0.9874	0.8169	0.9775	0.7963	0.7765	0.7762	0.9634	0.223214	0.017663	panelcn	roi
308	2079	39	6	2490	134	5.3815	0.9809	0.9816	0.9589	0.993	0.9749	0.9869	0.8876	0.9971	0.9319	0.9228	0.9213	0.9815	0.0191083	0.0184136	panelcn	roi_incNoCall
27	79	12	3	121	37	30.5785	0.9	0.8681	0.7347	0.9789	0.781	0.93	0.6923	0.9634	0.7826	0.7097	0.6979	0.876	0.1	0.131868	panelcn	gene
30	60	31	0	121	37	30.5785	1	0.6593	0.8843	1	0.5525	0.7555	0.4918	1	0.6593	0.5694	0.4897	0.7438	0	0.340659	panelcn	whole_strategy
222	2119	89	2	2432	1658	68.1743	0.9911	0.9597	0.9681	0.9989	0.9506	0.9675	0.7138	0.9991	0.8299	0.8233	0.8096	0.9626	0.00892857	0.040308	convading	roi
1761	651	20	0	2490	1698	68.1928	1	0.9702	0.9979	1	0.9543	0.9817	0.9888	1	0.9944	0.9794	0.9793	0.9918	0	0.0298063	convading	roi_incNoCall
30	78	13	0	121	120	99.1736	1	0.8571	0.8843	1	0.7681	0.9217	0.6977	1	0.8219	0.7733	0.7485	0.8926	0	0.142857	convading	gene
30	1	90	0	121	120	99.1736	1	0.011	0.8843	1	0.0003	0.0597	0.25	1	0.4	0.0524	0.0055	0.2562	0	0.989011	convading	whole_strategy
194	2202	6	30	2432	0	0	0.8661	0.9973	0.8144	0.9078	0.9941	0.999	0.97	0.9866	0.9151	0.9088	0.907	0.9852	0.133929	0.00271739	exomedepth	roi
194	2202	6	30	2490	0	0	0.8661	0.9973	0.8144	0.9078	0.9941	0.999	0.97	0.9866	0.9151	0.9088	0.907	0.9852	0.133929	0.00271739	exomedepth	roi_incNoCall
24	90	1	6	121	0	0	0.8	0.989	0.6143	0.9229	0.9403	0.9997	0.96	0.9375	0.8727	0.8415	0.8356	0.9421	0.2	0.010989	exomedepth	gene
24	90	1	6	121	0	0	0.8	0.989	0.6143	0.9229	0.9403	0.9997	0.96	0.9375	0.8727	0.8415	0.8356	0.9421	0.2	0.010989	exomedepth	whole_strategy
213	2146	62	11	2432	0	0	0.9509	0.9719	0.9138	0.9752	0.9641	0.9784	0.7745	0.9949	0.8537	0.8426	0.8373	0.97	0.0491071	0.0280797	codex2	roi
213	2146	62	11	2490	0	0	0.9509	0.9719	0.9138	0.9752	0.9641	0.9784	0.7745	0.9949	0.8537	0.8426	0.8373	0.97	0.0491071	0.0280797	codex2	roi_incNoCall
28	81	10	2	121	0	0	0.9333	0.8901	0.7793	0.9918	0.8072	0.946	0.7368	0.9759	0.8235	0.7661	0.7558	0.9008	0.0666667	0.10989	codex2	gene
28	81	10	2	121	0	0	0.9333	0.8901	0.7793	0.9918	0.8072	0.946	0.7368	0.9759	0.8235	0.7661	0.7558	0.9008	0.0666667	0.10989	codex2	whole_strategy

## Sheet: In-house MiSeq - opt. parameter
TP	TN	FP	FN	total	no_calls	no_call_rate	sensitivity	specificity	sensitivity.CI.lower	sensitivity.CI.upper	specificity.CI.lower	specificity.CI.upper	PPV	NPV	F1	MCC	kappa	accuracy	FNR	FPR	algorithm	level
215	2181	27	9	2432	31	1.2747	0.9598	0.9878	0.9251	0.9815	0.9823	0.9919	0.8884	0.9959	0.9227	0.9154	0.9146	0.9852	0.0401786	0.0122283	decon	roi
231	2165	27	9	2490	31	1.245	0.9625	0.9877	0.93	0.9827	0.9821	0.9919	0.8953	0.9959	0.9277	0.9202	0.9195	0.9852	0.0375	0.0123175	decon	roi_incNoCall
28	83	8	2	121	2	1.6529	0.9333	0.9121	0.7793	0.9918	0.8341	0.9613	0.7778	0.9765	0.8485	0.7985	0.7924	0.9174	0.0666667	0.0879121	decon	gene
28	82	9	2	121	2	1.6529	0.9333	0.9011	0.7793	0.9918	0.8205	0.9538	0.7568	0.9762	0.8358	0.782	0.7739	0.9091	0.0666667	0.0989011	decon	whole_strategy
174	2126	82	50	2432	157	6.4556	0.7768	0.9629	0.7165	0.8296	0.9541	0.9704	0.6797	0.977	0.725	0.6969	0.6949	0.9457	0.223214	0.0371377	panelcn	roi
331	2015	82	4	2490	157	6.3052	0.9881	0.9609	0.9697	0.9967	0.9517	0.9688	0.8015	0.998	0.885	0.871	0.8643	0.9646	0.0119403	0.0391035	panelcn	roi_incNoCall
28	67	24	2	121	41	33.8843	0.9333	0.7363	0.7793	0.9918	0.6335	0.8231	0.5385	0.971	0.6829	0.5841	0.5374	0.7851	0.0666667	0.263736	panelcn	gene
30	51	40	0	121	41	33.8843	1	0.5604	0.8843	1	0.4525	0.6644	0.4286	1	0.6	0.4901	0.3873	0.6694	0	0.43956	panelcn	whole_strategy
222	2087	121	2	2432	1658	68.1743	0.9911	0.9452	0.9681	0.9989	0.9349	0.9543	0.6472	0.999	0.7831	0.7779	0.7557	0.9494	0.00892857	0.0548007	convading	roi
1761	640	31	0	2490	1698	68.1928	1	0.9538	0.9979	1	0.9351	0.9684	0.9827	1	0.9913	0.9681	0.9678	0.9873	0	0.0461997	convading	roi_incNoCall
30	75	16	0	121	120	99.1736	1	0.8242	0.8843	1	0.7302	0.896	0.6522	1	0.7895	0.7331	0.6993	0.8678	0	0.175824	convading	gene
30	0	91	0	121	120	99.1736	1	0	0.8843	1	0	0.0397	0.2479	NA	0.3974	NA	0	0.2479	0	1	convading	whole_strategy
195	2202	6	29	2432	0	0	0.8705	0.9973	0.8194	0.9116	0.9941	0.999	0.9701	0.987	0.9176	0.9114	0.9097	0.9856	0.129464	0.00271739	exomedepth	roi
195	2202	6	29	2490	0	0	0.8705	0.9973	0.8194	0.9116	0.9941	0.999	0.9701	0.987	0.9176	0.9114	0.9097	0.9856	0.129464	0.00271739	exomedepth	roi_incNoCall
27	90	1	3	121	0	0	0.9	0.989	0.7347	0.9789	0.9403	0.9997	0.9643	0.9677	0.931	0.9103	0.9092	0.9669	0.1	0.010989	exomedepth	gene
27	90	1	3	121	0	0	0.9	0.989	0.7347	0.9789	0.9403	0.9997	0.9643	0.9677	0.931	0.9103	0.9092	0.9669	0.1	0.010989	exomedepth	whole_strategy
214	2179	29	10	2432	0	0	0.9554	0.9869	0.9194	0.9784	0.9812	0.9912	0.8807	0.9954	0.9165	0.9086	0.9078	0.984	0.0446429	0.0131341	codex2	roi
214	2179	29	10	2490	0	0	0.9554	0.9869	0.9194	0.9784	0.9812	0.9912	0.8807	0.9954	0.9165	0.9086	0.9078	0.984	0.0446429	0.0131341	codex2	roi_incNoCall
28	87	4	2	121	0	0	0.9333	0.956	0.7793	0.9918	0.8913	0.9879	0.875	0.9775	0.9032	0.8708	0.8699	0.9504	0.0666667	0.043956	codex2	gene
28	87	4	2	121	0	0	0.9333	0.956	0.7793	0.9918	0.8913	0.9879	0.875	0.9775	0.9032	0.8708	0.8699	0.9504	0.0666667	0.043956	codex2	whole_strategy

## Sheet: In-house HiSeq - default parame
TP	TN	FP	FN	total	no_calls	no_call_rate	sensitivity	specificity	sensitivity.CI.lower	sensitivity.CI.upper	specificity.CI.lower	specificity.CI.upper	PPV	NPV	F1	MCC	kappa	accuracy	FNR	FPR	algorithm	level
228	2017	26	25	2296	438	19.0767	0.9012	0.9873	0.8576	0.935	0.9814	0.9917	0.8976	0.9878	0.8994	0.8869	0.887	0.9778	0.0988142	0.0127264	decon	roi
613	1663	13	7	2360	438	18.5593	0.9887	0.9922	0.9769	0.9954	0.9868	0.9959	0.9792	0.9958	0.9839	0.978	0.978	0.9913	0.0112903	0.00775656	decon	roi_incNoCall
28	83	4	2	117	25	21.3675	0.9333	0.954	0.7793	0.9918	0.8864	0.9873	0.875	0.9765	0.9032	0.8692	0.8683	0.9487	0.0666667	0.045977	decon	gene
29	70	17	1	117	25	21.3675	0.9667	0.8046	0.8278	0.9992	0.7057	0.8819	0.6304	0.9859	0.7632	0.6895	0.6567	0.8462	0.0333333	0.195402	decon	whole_strategy
193	1999	44	60	2296	169	7.3606	0.7628	0.9785	0.7055	0.8139	0.9712	0.9843	0.8143	0.9709	0.7878	0.7629	0.7624	0.9547	0.237154	0.021537	panelcn	roi
362	1877	44	13	2360	169	7.161	0.9653	0.9771	0.9414	0.9814	0.9694	0.9833	0.8916	0.9931	0.927	0.9131	0.9122	0.9752	0.0346667	0.0229047	panelcn	roi_incNoCall
27	79	8	3	117	32	27.3504	0.9	0.908	0.7347	0.9789	0.8268	0.9595	0.7714	0.9634	0.8308	0.7706	0.7663	0.906	0.1	0.091954	panelcn	gene
30	66	21	0	117	32	27.3504	1	0.7586	0.8843	1	0.655	0.844	0.5882	1	0.7407	0.668	0.6171	0.8205	0	0.241379	panelcn	whole_strategy
244	1902	142	8	2296	1536	66.899	0.9683	0.9305	0.9384	0.9862	0.9186	0.9412	0.6321	0.9958	0.7649	0.7513	0.729	0.9347	0.031746	0.0694716	convading	roi
1654	624	17	1	2360	1585	67.161	0.9994	0.9735	0.9966	1	0.9579	0.9845	0.9898	0.9984	0.9946	0.9805	0.9805	0.9922	0.00060423	0.0265211	convading	roi_incNoCall
30	73	14	0	117	115	98.2906	1	0.8391	0.8843	1	0.7448	0.9091	0.6818	1	0.8108	0.7564	0.7277	0.8803	0	0.16092	convading	gene
30	2	85	0	117	115	98.2906	1	0.023	0.8843	1	0.0028	0.0806	0.2609	1	0.4138	0.0774	0.0119	0.2735	0	0.977011	convading	whole_strategy
225	2019	24	28	2296	1	0.0436	0.8893	0.9883	0.844	0.9252	0.9826	0.9925	0.9036	0.9863	0.8964	0.8837	0.8839	0.9774	0.110672	0.0117474	exomedepth	roi
226	2018	24	28	2360	1	0.0424	0.8898	0.9882	0.8446	0.9255	0.9826	0.9925	0.904	0.9863	0.8968	0.8841	0.8844	0.9774	0.110236	0.0117532	exomedepth	roi_incNoCall
27	84	3	3	117	1	0.8547	0.9	0.9655	0.7347	0.9789	0.9025	0.9928	0.9	0.9655	0.9	0.8655	0.8655	0.9487	0.1	0.0344828	exomedepth	gene
27	84	3	3	117	1	0.8547	0.9	0.9655	0.7347	0.9789	0.9025	0.9928	0.9	0.9655	0.9	0.8655	0.8655	0.9487	0.1	0.0344828	exomedepth	whole_strategy
226	1992	51	27	2296	0	0	0.8933	0.975	0.8485	0.9285	0.9673	0.9814	0.8159	0.9866	0.8528	0.8348	0.8335	0.966	0.106719	0.0249633	codex2	roi
226	1992	51	27	2360	0	0	0.8933	0.975	0.8485	0.9285	0.9673	0.9814	0.8159	0.9866	0.8528	0.8348	0.8335	0.966	0.106719	0.0249633	codex2	roi_incNoCall
26	83	4	4	117	0	0	0.8667	0.954	0.6928	0.9624	0.8864	0.9873	0.8667	0.954	0.8667	0.8207	0.8206	0.9316	0.133333	0.045977	codex2	gene
26	83	4	4	117	0	0	0.8667	0.954	0.6928	0.9624	0.8864	0.9873	0.8667	0.954	0.8667	0.8207	0.8206	0.9316	0.133333	0.045977	codex2	whole_strategy

## Sheet: In-house HiSeq - opt. parameter
TP	TN	FP	FN	total	no_calls	no_call_rate	sensitivity	specificity	sensitivity.CI.lower	sensitivity.CI.upper	specificity.CI.lower	specificity.CI.upper	PPV	NPV	F1	MCC	kappa	accuracy	FNR	FPR	algorithm	level
228	2015	28	25	2296	1	0.0436	0.9012	0.9863	0.8576	0.935	0.9803	0.9909	0.8906	0.9877	0.8959	0.8829	0.8828	0.9769	0.0988142	0.0137053	decon	roi
229	2014	28	25	2360	1	0.0424	0.9016	0.9863	0.8581	0.9353	0.9802	0.9909	0.8911	0.9877	0.8963	0.8833	0.8832	0.9769	0.0984252	0.013712	decon	roi_incNoCall
28	82	5	2	117	1	0.8547	0.9333	0.9425	0.7793	0.9918	0.871	0.9811	0.8485	0.9762	0.8889	0.8499	0.8482	0.9402	0.0666667	0.0574713	decon	gene
28	82	5	2	117	1	0.8547	0.9333	0.9425	0.7793	0.9918	0.871	0.9811	0.8485	0.9762	0.8889	0.8499	0.8482	0.9402	0.0666667	0.0574713	decon	whole_strategy
199	1998	45	54	2296	159	6.9251	0.7866	0.978	0.7309	0.8354	0.9706	0.9839	0.8156	0.9737	0.8008	0.7768	0.7767	0.9569	0.213439	0.0220264	panelcn	roi
358	1882	45	11	2360	159	6.7373	0.9702	0.9766	0.9473	0.985	0.9689	0.9829	0.8883	0.9942	0.9275	0.9141	0.9128	0.9756	0.0298103	0.0233524	panelcn	roi_incNoCall
28	76	11	2	117	31	26.4957	0.9333	0.8736	0.7793	0.9918	0.785	0.9352	0.7179	0.9744	0.8116	0.7474	0.7347	0.8889	0.0666667	0.126437	panelcn	gene
30	64	23	0	117	31	26.4957	1	0.7356	0.8843	1	0.6302	0.8245	0.566	1	0.7229	0.6453	0.5879	0.8034	0	0.264368	panelcn	whole_strategy
248	1759	285	4	2296	1536	66.899	0.9841	0.8606	0.9599	0.9957	0.8448	0.8753	0.4653	0.9977	0.6318	0.6254	0.5673	0.8741	0.015873	0.139432	convading	roi
1655	589	52	0	2360	1585	67.161	1	0.9189	0.9978	1	0.895	0.9388	0.9695	1	0.9845	0.9439	0.9424	0.9774	0	0.0811232	convading	roi_incNoCall
30	48	39	0	117	115	98.2906	1	0.5517	0.8843	1	0.4413	0.6585	0.4348	1	0.6061	0.4898	0.387	0.6667	0	0.448276	convading	gene
30	2	85	0	117	115	98.2906	1	0.023	0.8843	1	0.0028	0.0806	0.2609	1	0.4138	0.0774	0.0119	0.2735	0	0.977011	convading	whole_strategy
240	2012	31	13	2296	1	0.0436	0.9486	0.9848	0.9137	0.9724	0.9785	0.9897	0.8856	0.9936	0.916	0.9059	0.905	0.9808	0.0513834	0.0151738	exomedepth	roi
241	2011	31	13	2360	1	0.0424	0.9488	0.9848	0.9141	0.9725	0.9785	0.9897	0.886	0.9936	0.9163	0.9062	0.9054	0.9808	0.0511811	0.0151812	exomedepth	roi_incNoCall
29	81	6	1	117	1	0.8547	0.9667	0.931	0.8278	0.9992	0.8559	0.9743	0.8286	0.9878	0.8923	0.8561	0.8513	0.9402	0.0333333	0.0689655	exomedepth	gene
29	81	6	1	117	1	0.8547	0.9667	0.931	0.8278	0.9992	0.8559	0.9743	0.8286	0.9878	0.8923	0.8561	0.8513	0.9402	0.0333333	0.0689655	exomedepth	whole_strategy
229	1915	128	24	2296	0	0	0.9051	0.9373	0.8621	0.9383	0.926	0.9475	0.6415	0.9876	0.7508	0.728	0.7139	0.9338	0.0948617	0.062653	codex2	roi
229	1915	128	24	2360	0	0	0.9051	0.9373	0.8621	0.9383	0.926	0.9475	0.6415	0.9876	0.7508	0.728	0.7139	0.9338	0.0948617	0.062653	codex2	roi_incNoCall
27	69	18	3	117	0	0	0.9	0.7931	0.7347	0.9789	0.6929	0.8725	0.6	0.9583	0.72	0.6221	0.5955	0.8205	0.1	0.206897	codex2	gene
27	69	18	3	117	0	0	0.9	0.7931	0.7347	0.9789	0.6929	0.8725	0.6	0.9583	0.72	0.6221	0.5955	0.8205	0.1	0.206897	codex2	whole_strategy
