# Supplementary material for: Evaluation of CNV detection tools for NGS panel data in genetic diagnostics
Source: Eur J Hum Genet. 2020 Jun 19;28(12):1645–55. doi: 10.1038/s41431-020-0675-z (PMC7784926; doi:10.1038/s41431-020-0675-z)
Supplement: Supplementary file 16 — Supplementary File 15 [file 41431_2020_675_MOESM16_ESM.xlsx]

## Sheet: ICR96 - default excl multi
TP	TN	FP	FN	total	no_calls	no_call_rate	sensitivity	specificity	PPV	NPV	F1	MCC	kappa	accuracy	FNR	FPR	algorithm	level
10	9101	14	3	9128	415	4.5465	0.7692	0.9985	0.4167	0.9997	0.5405	0.5653	0.5304	0.9981	0.2308	0.0015	decon	roi
10	554	10	3	577	27	4.6794	0.7692	0.9823	0.5	0.9946	0.6061	0.6097	0.5955	0.9775	0.2308	0.0177	decon	gene
11	528	36	2	577	27	4.6794	0.8462	0.9362	0.234	0.9962	0.3667	0.4244	0.3431	0.9341	0.1538	0.0638	decon	whole_strategy
13	8861	254	0	9128	93	1.0188	1	0.9721	0.0487	1	0.0929	0.2176	0.0913	0.9722	0	0.0279	panelcn	roi
13	535	29	0	577	60	10.3986	1	0.9486	0.3095	1	0.4727	0.5419	0.4535	0.9497	0	0.0514	panelcn	gene
13	497	67	0	577	60	10.3986	1	0.8812	0.1625	1	0.2796	0.3784	0.2506	0.8839	0	0.1188	panelcn	whole_strategy
12	8853	262	1	9128	2036	22.305	0.9231	0.9713	0.0438	0.9999	0.0836	0.1977	0.0815	0.9712	0.0769	0.0287	convading	roi
12	534	30	1	577	507	87.8683	0.9231	0.9468	0.2857	0.9981	0.4364	0.4969	0.4166	0.9463	0.0769	0.0532	convading	gene
13	69	495	0	577	507	87.8683	1	0.1223	0.0256	1	0.0499	0.056	0.0062	0.1421	0	0.8777	convading	whole_strategy
11	9107	8	2	9128	0	0	0.8462	0.9991	0.5789	0.9998	0.6875	0.6994	0.6857	0.9989	0.1538	0.0009	exomedepth	roi
11	558	6	2	577	0	0	0.8462	0.9894	0.6471	0.9964	0.7333	0.7332	0.7257	0.9861	0.1538	0.0106	exomedepth	gene
11	558	6	2	577	0	0	0.8462	0.9894	0.6471	0.9964	0.7333	0.7332	0.7257	0.9861	0.1538	0.0106	exomedepth	whole_strategy
12	9098	17	1	9128	0	0	0.9231	0.9981	0.4138	0.9999	0.5714	0.6173	0.5645	0.998	0.0769	0.0019	codex2	roi
12	564	0	1	577	0	0	0.9231	1	1	0.9982	0.96	0.9599	0.9599	0.9983	0.0769	0	codex2	gene
12	564	0	1	577	0	0	0.9231	1	1	0.9982	0.96	0.9599	0.9599	0.9983	0.0769	0	codex2	whole_strategy

## Sheet: ICR96 - default excl single
TP	TN	FP	FN	total	no_calls	no_call_rate	sensitivity	specificity	PPV	NPV	F1	MCC	kappa	accuracy	FNR	FPR	algorithm	level
113	11836	41	3	11993	1266	10.5562	0.9741	0.9965	0.7338	0.9997	0.837	0.8438	0.8338	0.9963	0.0259	0.0035	decon	roi
18	723	17	1	759	80	10.5402	0.9474	0.977	0.5143	0.9986	0.6667	0.6886	0.6557	0.9763	0.0526	0.023	decon	gene
19	651	89	0	759	80	10.5402	1	0.8797	0.1759	1	0.2992	0.3934	0.2678	0.8827	0	0.1203	decon	whole_strategy
112	11443	434	4	11993	136	1.134	0.9655	0.9635	0.2051	0.9997	0.3384	0.4362	0.328	0.9635	0.0345	0.0365	panelcn	roi
19	643	97	0	759	89	11.726	1	0.8689	0.1638	1	0.2815	0.3773	0.2492	0.8722	0	0.1311	panelcn	gene
19	598	142	0	759	89	11.726	1	0.8081	0.118	1	0.2111	0.3088	0.1741	0.8129	0	0.1919	panelcn	whole_strategy
114	11470	407	2	11993	2784	23.2135	0.9828	0.9657	0.2188	0.9998	0.3579	0.4554	0.3477	0.9659	0.0172	0.0343	convading	roi
19	669	71	0	759	673	88.6693	1	0.9041	0.2111	1	0.3486	0.4369	0.3209	0.9065	0	0.0959	convading	gene
19	85	655	0	759	673	88.6693	1	0.1149	0.0282	1	0.0548	0.0569	0.0064	0.137	0	0.8851	convading	whole_strategy
113	11849	28	3	11993	0	0	0.9741	0.9976	0.8014	0.9997	0.8794	0.8824	0.8774	0.9974	0.0259	0.0024	exomedepth	roi
18	731	9	1	759	0	0	0.9474	0.9878	0.6667	0.9986	0.7826	0.7888	0.7756	0.9868	0.0526	0.0122	exomedepth	gene
18	731	9	1	759	0	0	0.9474	0.9878	0.6667	0.9986	0.7826	0.7888	0.7756	0.9868	0.0526	0.0122	exomedepth	whole_strategy
109	11839	38	7	11993	0	0	0.9397	0.9968	0.7415	0.9994	0.8289	0.833	0.8248	0.9962	0.0603	0.0032	codex2	roi
18	729	11	1	759	0	0	0.9474	0.9851	0.6207	0.9986	0.75	0.7599	0.7424	0.9842	0.0526	0.0149	codex2	gene
18	729	11	1	759	0	0	0.9474	0.9851	0.6207	0.9986	0.75	0.7599	0.7424	0.9842	0.0526	0.0149	codex2	whole_strategy

## Sheet: HiSeq - default excl multi
TP	TN	FP	FN	total	no_calls	no_call_rate	sensitivity	specificity	PPV	NPV	F1	MCC	kappa	accuracy	FNR	FPR	algorithm	level
6	1352	14	0	1372	209	15.2332	1	0.9898	0.3	1	0.4615	0.5449	0.4581	0.9898	0	0.0102	decon	roi
6	63	2	0	71	12	16.9014	1	0.9692	0.75	1	0.8571	0.8526	0.8417	0.9718	0	0.0308	decon	gene
6	54	11	0	71	12	16.9014	1	0.8308	0.3529	1	0.5217	0.5415	0.4536	0.8451	0	0.1692	decon	whole_strategy
5	1336	30	1	1372	90	6.5598	0.8333	0.978	0.1429	0.9993	0.2439	0.3396	0.238	0.9774	0.1667	0.022	panelcn	roi
5	58	7	1	71	17	23.9437	0.8333	0.8923	0.4167	0.9831	0.5556	0.5386	0.499	0.8873	0.1667	0.1077	panelcn	gene
6	49	16	0	71	17	23.9437	1	0.7538	0.2727	1	0.4286	0.4534	0.3409	0.7746	0	0.2462	panelcn	whole_strategy
6	1268	98	0	1372	974	70.9913	1	0.9283	0.0577	1	0.1091	0.2314	0.102	0.9286	0	0.0717	convading	roi
6	53	12	0	71	69	97.1831	1	0.8154	0.3333	1	0.5	0.5213	0.4275	0.831	0	0.1846	convading	gene
6	2	63	0	71	69	97.1831	1	0.0308	0.087	1	0.16	0.0517	0.0054	0.1127	0	0.9692	convading	whole_strategy
6	1352	14	0	1372	0	0	1	0.9898	0.3	1	0.4615	0.5449	0.4581	0.9898	0	0.0102	exomedepth	roi
6	63	2	0	71	0	0	1	0.9692	0.75	1	0.8571	0.8526	0.8417	0.9718	0	0.0308	exomedepth	gene
6	63	2	0	71	0	0	1	0.9692	0.75	1	0.8571	0.8526	0.8417	0.9718	0	0.0308	exomedepth	whole_strategy
5	1352	14	1	1372	0	0	0.8333	0.9898	0.2632	0.9993	0.4	0.4648	0.3978	0.9891	0.1667	0.0102	codex2	roi
5	63	2	1	71	0	0	0.8333	0.9692	0.7143	0.9844	0.7692	0.7488	0.7458	0.9577	0.1667	0.0308	codex2	gene
5	63	2	1	71	0	0	0.8333	0.9692	0.7143	0.9844	0.7692	0.7488	0.7458	0.9577	0.1667	0.0308	codex2	whole_strategy

## Sheet: HiSeq - default excl single
TP	TN	FP	FN	total	no_calls	no_call_rate	sensitivity	specificity	PPV	NPV	F1	MCC	kappa	accuracy	FNR	FPR	algorithm	level
222	1817	24	25	2088	436	20.8812	0.8988	0.987	0.9024	0.9864	0.9006	0.8873	0.8871	0.9765	0.1012	0.013	decon	roi
22	77	4	2	105	23	21.9048	0.9167	0.9506	0.8462	0.9747	0.88	0.8437	0.8427	0.9429	0.0833	0.0494	decon	gene
23	64	17	1	105	23	21.9048	0.9583	0.7901	0.575	0.9846	0.7188	0.6472	0.6063	0.8286	0.0417	0.2099	decon	whole_strategy
188	1801	40	59	2088	164	7.8544	0.7611	0.9783	0.8246	0.9683	0.7916	0.7657	0.7649	0.9526	0.2389	0.0217	panelcn	roi
22	73	8	2	105	29	27.619	0.9167	0.9012	0.7333	0.9733	0.8148	0.7603	0.7519	0.9048	0.0833	0.0988	panelcn	gene
24	61	20	0	105	29	27.619	1	0.7531	0.5455	1	0.7059	0.6409	0.5823	0.8095	0	0.2469	panelcn	whole_strategy
238	1710	132	8	2088	1396	66.8582	0.9675	0.9283	0.6432	0.9953	0.7727	0.7563	0.7355	0.933	0.0325	0.0717	convading	roi
24	67	14	0	105	103	98.0952	1	0.8272	0.6316	1	0.7742	0.7228	0.6864	0.8667	0	0.1728	convading	gene
24	2	79	0	105	103	98.0952	1	0.0247	0.233	1	0.378	0.0759	0.0114	0.2476	0	0.9753	convading	whole_strategy
219	1819	22	28	2088	1	0.0479	0.8866	0.988	0.9087	0.9848	0.8975	0.8841	0.8842	0.9761	0.1134	0.012	exomedepth	roi
21	78	3	3	105	1	0.9524	0.875	0.963	0.875	0.963	0.875	0.838	0.8381	0.9429	0.125	0.037	exomedepth	gene
21	78	3	3	105	1	0.9524	0.875	0.963	0.875	0.963	0.875	0.838	0.8381	0.9429	0.125	0.037	exomedepth	whole_strategy
221	1795	46	26	2088	0	0	0.8947	0.975	0.8277	0.9857	0.8599	0.8411	0.8402	0.9655	0.1053	0.025	codex2	roi
21	77	4	3	105	0	0	0.875	0.9506	0.84	0.9625	0.8571	0.814	0.8136	0.9333	0.125	0.0494	codex2	gene
21	77	4	3	105	0	0	0.875	0.9506	0.84	0.9625	0.8571	0.814	0.8136	0.9333	0.125	0.0494	codex2	whole_strategy

## Sheet: MiSeq - default excl multi
TP	TN	FP	FN	total	no_calls	no_call_rate	sensitivity	specificity	PPV	NPV	F1	MCC	kappa	accuracy	FNR	FPR	algorithm	level
9	1627	2	0	1638	236	14.4078	1	0.9988	0.8182	1	0.9	0.904	0.9011	0.9988	0	0.0012	decon	roi
9	69	0	0	78	18	23.0769	1	1	1	1	1	1	1	1	0	0	decon	gene
9	52	17	0	78	18	23.0769	1	0.7536	0.3462	1	0.5143	0.5108	0.4139	0.7821	0	0.2464	decon	whole_strategy
6	1603	26	3	1638	74	4.5177	0.6667	0.984	0.1875	0.9981	0.2927	0.3476	0.2867	0.9823	0.3333	0.016	panelcn	roi
6	59	10	3	78	24	30.7692	0.6667	0.8551	0.375	0.9516	0.48	0.4128	0.3898	0.8333	0.3333	0.1449	panelcn	gene
9	44	25	0	78	24	30.7692	1	0.6377	0.2647	1	0.4186	0.4109	0.2889	0.6795	0	0.3623	panelcn	whole_strategy
9	1573	56	0	1638	1148	70.0855	1	0.9656	0.1385	1	0.2432	0.3657	0.2356	0.9658	0	0.0344	convading	roi
9	56	13	0	78	77	98.7179	1	0.8116	0.4091	1	0.5806	0.5762	0.4984	0.8333	0	0.1884	convading	gene
9	1	68	0	78	77	98.7179	1	0.0145	0.1169	1	0.2093	0.0412	0.0034	0.1282	0	0.9855	convading	whole_strategy
8	1627	2	1	1638	0	0	0.8889	0.9988	0.8	0.9994	0.8421	0.8424	0.8439	0.9982	0.1111	0.0012	exomedepth	roi
8	69	0	1	78	0	0	0.8889	1	1	0.9857	0.9412	0.9361	0.9341	0.9872	0.1111	0	exomedepth	gene
8	69	0	1	78	0	0	0.8889	1	1	0.9857	0.9412	0.9361	0.9341	0.9872	0.1111	0	exomedepth	whole_strategy
9	1585	44	0	1638	0	0	1	0.973	0.1698	1	0.2903	0.4065	0.2826	0.9731	0	0.027	codex2	roi
9	60	9	0	78	0	0	1	0.8696	0.5	1	0.6667	0.6594	0.606	0.8846	0	0.1304	codex2	gene
9	60	9	0	78	0	0	1	0.8696	0.5	1	0.6667	0.6594	0.606	0.8846	0	0.1304	codex2	whole_strategy

## Sheet: MiSeq - default excl single
TP	TN	FP	FN	total	no_calls	no_call_rate	sensitivity	specificity	PPV	NPV	F1	MCC	kappa	accuracy	FNR	FPR	algorithm	level
209	1862	10	6	2087	418	20.0287	0.9721	0.9947	0.9543	0.9968	0.9631	0.9589	0.9587	0.9923	0.0279	0.0053	decon	roi
19	80	1	2	102	30	29.4118	0.9048	0.9877	0.95	0.9756	0.9268	0.9089	0.9085	0.9706	0.0952	0.0123	decon	gene
19	59	22	2	102	30	29.4118	0.9048	0.7284	0.4634	0.9672	0.6129	0.5222	0.468	0.7647	0.0952	0.2716	decon	whole_strategy
168	1836	36	47	2087	126	6.0374	0.7814	0.9808	0.8235	0.975	0.8019	0.7802	0.7797	0.9602	0.2186	0.0192	panelcn	roi
21	69	12	0	102	33	32.3529	1	0.8519	0.6364	1	0.7778	0.7363	0.7032	0.8824	0	0.1481	panelcn	gene
21	51	30	0	102	33	32.3529	1	0.6296	0.4118	1	0.5833	0.5092	0.4118	0.7059	0	0.3704	panelcn	whole_strategy
213	1787	85	2	2087	1394	66.7944	0.9907	0.9546	0.7148	0.9989	0.8304	0.8213	0.8073	0.9583	0.0093	0.0454	convading	roi
21	68	13	0	102	101	99.0196	1	0.8395	0.6176	1	0.7636	0.7201	0.6828	0.8725	0	0.1605	convading	gene
21	1	80	0	102	101	99.0196	1	0.0123	0.2079	1	0.3443	0.0507	0.0051	0.2157	0	0.9877	convading	whole_strategy
186	1868	4	29	2087	0	0	0.8651	0.9979	0.9789	0.9847	0.9185	0.9119	0.9099	0.9842	0.1349	0.0021	exomedepth	roi
16	80	1	5	102	0	0	0.7619	0.9877	0.9412	0.9412	0.8421	0.8133	0.8065	0.9412	0.2381	0.0123	exomedepth	gene
16	80	1	5	102	0	0	0.7619	0.9877	0.9412	0.9412	0.8421	0.8133	0.8065	0.9412	0.2381	0.0123	exomedepth	whole_strategy
204	1825	47	11	2087	0	0	0.9488	0.9749	0.8127	0.994	0.8755	0.8633	0.86	0.9722	0.0512	0.0251	codex2	roi
19	72	9	2	102	0	0	0.9048	0.8889	0.6786	0.973	0.7755	0.7191	0.7066	0.8922	0.0952	0.1111	codex2	gene
19	72	9	2	102	0	0	0.9048	0.8889	0.6786	0.973	0.7755	0.7191	0.7066	0.8922	0.0952	0.1111	codex2	whole_strategy

## Sheet: panelcn - default excl multi
TP	TN	FP	FN	total	no_calls	no_call_rate	sensitivity	specificity	PPV	NPV	F1	MCC	kappa	accuracy	FNR	FPR	algorithm	level
7	3827	7	0	3841	202	5.259	1	0.9982	0.5	1	0.6667	0.7065	0.67	0.9982	0	0.0018	decon	roi
7	165	3	0	175	134	76.5714	1	0.9821	0.7	1	0.8235	0.8292	0.8153	0.9829	0	0.0179	decon	gene
7	157	11	0	175	134	76.5714	1	0.9345	0.3889	1	0.56	0.6028	0.5328	0.9371	0	0.0655	decon	whole_strategy
7	3793	41	0	3841	19	0.4947	1	0.9893	0.1458	1	0.2545	0.3798	0.2504	0.9893	0	0.0107	panelcn	roi
7	157	11	0	175	7	4	1	0.9345	0.3889	1	0.56	0.6028	0.5328	0.9371	0	0.0655	panelcn	gene
7	153	15	0	175	7	4	1	0.9107	0.3182	1	0.4828	0.5383	0.4494	0.9143	0	0.0893	panelcn	whole_strategy
7	3784	50	0	3841	583	15.1783	1	0.987	0.1228	1	0.2188	0.3481	0.2173	0.987	0	0.013	convading	roi
7	160	8	0	175	167	95.4286	1	0.9524	0.4667	1	0.6364	0.6667	0.6155	0.9543	0	0.0476	convading	gene
7	29	139	0	175	167	95.4286	1	0.1726	0.0479	1	0.0915	0.091	0.0164	0.2057	0	0.8274	convading	whole_strategy
7	3827	7	0	3841	0	0	1	0.9982	0.5	1	0.6667	0.7065	0.67	0.9982	0	0.0018	exomedepth	roi
7	165	3	0	175	0	0	1	0.9821	0.7	1	0.8235	0.8292	0.8153	0.9829	0	0.0179	exomedepth	gene
7	165	3	0	175	0	0	1	0.9821	0.7	1	0.8235	0.8292	0.8153	0.9829	0	0.0179	exomedepth	whole_strategy
7	3810	24	0	3841	0	0	1	0.9937	0.2258	1	0.3684	0.4737	0.3714	0.9938	0	0.0063	codex2	roi
7	163	5	0	175	0	0	1	0.9702	0.5833	1	0.7368	0.7523	0.7226	0.9714	0	0.0298	codex2	gene
7	163	5	0	175	0	0	1	0.9702	0.5833	1	0.7368	0.7523	0.7226	0.9714	0	0.0298	codex2	whole_strategy

## Sheet: panelcn - default excl single
TP	TN	FP	FN	total	no_calls	no_call_rate	sensitivity	specificity	PPV	NPV	F1	MCC	kappa	accuracy	FNR	FPR	algorithm	level
188	4206	18	3	4415	213	4.8245	0.9843	0.9957	0.9126	0.9993	0.9471	0.9454	0.9441	0.9952	0.0157	0.0043	decon	roi
19	183	6	0	208	145	69.7115	1	0.9683	0.76	1	0.8636	0.8578	0.8481	0.9712	0	0.0317	decon	gene
19	175	14	0	208	145	69.7115	1	0.9259	0.5758	1	0.7308	0.7301	0.6955	0.9327	0	0.0741	decon	whole_strategy
176	4177	47	15	4415	40	0.906	0.9215	0.9889	0.7892	0.9964	0.8502	0.8457	0.8434	0.986	0.0785	0.0111	panelcn	roi
19	177	12	0	208	13	6.25	1	0.9365	0.6129	1	0.76	0.7576	0.7293	0.9423	0	0.0635	panelcn	gene
19	170	19	0	208	13	6.25	1	0.8995	0.5	1	0.6667	0.6706	0.6206	0.9087	0	0.1005	panelcn	whole_strategy
188	4141	83	3	4415	806	18.2559	0.9843	0.9804	0.6937	0.9993	0.8139	0.8176	0.8037	0.9805	0.0157	0.0196	convading	roi
19	180	9	0	208	195	93.75	1	0.9524	0.6786	1	0.8085	0.8039	0.785	0.9567	0	0.0476	convading	gene
19	35	154	0	208	195	93.75	1	0.1852	0.1098	1	0.1979	0.1426	0.0398	0.2596	0	0.8148	convading	whole_strategy
188	4208	16	3	4415	0	0	0.9843	0.9962	0.9216	0.9993	0.9519	0.9502	0.9497	0.9957	0.0157	0.0038	exomedepth	roi
19	183	6	0	208	0	0	1	0.9683	0.76	1	0.8636	0.8578	0.8481	0.9712	0	0.0317	exomedepth	gene
19	183	6	0	208	0	0	1	0.9683	0.76	1	0.8636	0.8578	0.8481	0.9712	0	0.0317	exomedepth	whole_strategy
69	4206	18	122	4415	0	0	0.3613	0.9957	0.7931	0.9718	0.4964	0.5226	0.4826	0.9683	0.6387	0.0043	codex2	roi
16	183	6	3	208	0	0	0.8421	0.9683	0.7273	0.9839	0.7805	0.7591	0.7565	0.9567	0.1579	0.0317	codex2	gene
16	183	6	3	208	0	0	0.8421	0.9683	0.7273	0.9839	0.7805	0.7591	0.7565	0.9567	0.1579	0.0317	codex2	whole_strategy

## Sheet: ICR96 - optimized excl multi
TP	TN	FP	FN	total	no_calls	no_call_rate	sensitivity	specificity	PPV	NPV	F1	MCC	kappa	accuracy	FNR	FPR	algorithm	level
10	9096	19	3	9128	415	4.5465	0.7692	0.9979	0.3448	0.9997	0.4762	0.5141	0.4774	0.9976	0.2308	0.0021	decon	roi
10	551	13	3	577	27	4.6794	0.7692	0.977	0.4348	0.9946	0.5556	0.566	0.5429	0.9723	0.2308	0.023	decon	gene
11	526	38	2	577	27	4.6794	0.8462	0.9326	0.2245	0.9962	0.3548	0.4146	0.3312	0.9307	0.1538	0.0674	decon	whole_strategy
13	8852	263	0	9128	88	0.9641	1	0.9711	0.0471	1	0.09	0.2139	0.0879	0.9712	0	0.0289	panelcn	roi
13	536	28	0	577	55	9.5321	1	0.9504	0.3171	1	0.4815	0.5489	0.4634	0.9515	0	0.0496	panelcn	gene
13	501	63	0	577	55	9.5321	1	0.8883	0.1711	1	0.2921	0.3898	0.2637	0.8908	0	0.1117	panelcn	whole_strategy
13	8761	354	0	9128	2036	22.305	1	0.9612	0.0354	1	0.0684	0.1845	0.0654	0.9612	0	0.0388	convading	roi
13	510	54	0	577	507	87.8683	1	0.9043	0.194	1	0.325	0.4189	0.2984	0.9064	0	0.0957	convading	gene
13	66	498	0	577	507	87.8683	1	0.117	0.0254	1	0.0496	0.0546	0.0059	0.1369	0	0.883	convading	whole_strategy
10	9096	19	3	9128	1	0.011	0.7692	0.9979	0.3448	0.9997	0.4762	0.5141	0.4774	0.9976	0.2308	0.0021	exomedepth	roi
10	552	12	3	577	1	0.1733	0.7692	0.9787	0.4545	0.9946	0.5714	0.5796	0.5589	0.974	0.2308	0.0213	exomedepth	gene
11	552	12	2	577	1	0.1733	0.8462	0.9787	0.4783	0.9964	0.6111	0.6257	0.599	0.9757	0.1538	0.0213	exomedepth	whole_strategy
13	9023	92	0	9128	0	0	1	0.9899	0.1238	1	0.2203	0.3501	0.2167	0.9899	0	0.0101	codex2	roi
13	536	28	0	577	0	0	1	0.9504	0.3171	1	0.4815	0.5489	0.4634	0.9515	0	0.0496	codex2	gene
13	536	28	0	577	0	0	1	0.9504	0.3171	1	0.4815	0.5489	0.4634	0.9515	0	0.0496	codex2	whole_strategy

## Sheet: ICR96 - optimized excl single
TP	TN	FP	FN	total	no_calls	no_call_rate	sensitivity	specificity	PPV	NPV	F1	MCC	kappa	accuracy	FNR	FPR	algorithm	level
113	11828	49	3	11993	1266	10.5562	0.9741	0.9959	0.6975	0.9997	0.8129	0.8224	0.8124	0.9957	0.0259	0.0041	decon	roi
18	718	22	1	759	80	10.5402	0.9474	0.9703	0.45	0.9986	0.6102	0.6416	0.5965	0.9697	0.0526	0.0297	decon	gene
19	648	92	0	759	80	10.5402	1	0.8757	0.1712	1	0.2923	0.3872	0.2608	0.8788	0	0.1243	decon	whole_strategy
114	11460	417	2	11993	115	0.9589	0.9828	0.9649	0.2147	0.9998	0.3524	0.4509	0.3426	0.9651	0.0172	0.0351	panelcn	roi
19	658	82	0	759	78	10.2767	1	0.8892	0.1881	1	0.3167	0.409	0.2868	0.892	0	0.1108	panelcn	gene
19	612	128	0	759	78	10.2767	1	0.827	0.1293	1	0.2289	0.3269	0.1933	0.8314	0	0.173	panelcn	whole_strategy
115	11237	640	1	11993	2784	23.2135	0.9914	0.9461	0.1523	0.9999	0.2641	0.3778	0.2522	0.9466	0.0086	0.0539	convading	roi
19	607	133	0	759	673	88.6693	1	0.8203	0.125	1	0.2222	0.3202	0.1861	0.8248	0	0.1797	convading	gene
19	76	664	0	759	673	88.6693	1	0.1027	0.0278	1	0.0541	0.0535	0.0057	0.1252	0	0.8973	convading	whole_strategy
113	11826	51	3	11993	0	0	0.9741	0.9957	0.689	0.9997	0.8071	0.8173	0.805	0.9955	0.0259	0.0043	exomedepth	roi
18	717	23	1	759	0	0	0.9474	0.9689	0.439	0.9986	0.6	0.6332	0.5861	0.9684	0.0526	0.0311	exomedepth	gene
18	717	23	1	759	0	0	0.9474	0.9689	0.439	0.9986	0.6	0.6332	0.5861	0.9684	0.0526	0.0311	exomedepth	whole_strategy
110	11730	147	6	11993	0	0	0.9483	0.9876	0.428	0.9995	0.5898	0.6325	0.5829	0.9872	0.0517	0.0124	codex2	roi
18	691	49	1	759	0	0	0.9474	0.9338	0.2687	0.9986	0.4186	0.4852	0.3948	0.9341	0.0526	0.0662	codex2	gene
18	691	49	1	759	0	0	0.9474	0.9338	0.2687	0.9986	0.4186	0.4852	0.3948	0.9341	0.0526	0.0662	codex2	whole_strategy

[truncated: 6 more sheets: HiSeq - optimized excl multi, HiSeq - optimized excl single, MiSeq - optimized excl multi, MiSeq - optimized excl single, panelcn - optimized excl multi, panelcn - optimized excl single]
