# Supplementary material for: Evaluation of CNV detection tools for NGS panel data in genetic diagnostics
Source: Eur J Hum Genet. 2020 Jun 19;28(12):1645–55. doi: 10.1038/s41431-020-0675-z (PMC7784926; doi:10.1038/s41431-020-0675-z)
Supplement: Supplementary file 17 — Supplementary File 16 [file 41431_2020_675_MOESM17_ESM.xlsx]

## Sheet: MiSeq - default parameters
TP	TN	FP	FN	total	no_calls	no_call_rate	sensitivity	specificity	sensitivity.CI.lower	sensitivity.CI.upper	specificity.CI.lower	specificity.CI.upper	PPV	NPV	F1	MCC	kappa	accuracy	FNR	FPR	algorithm	level
64	138	33	0	235	55	23.4043	1	0.807	0.944	1	0.7398	0.8633	0.6598	1	0.795	0.7297	0.8596	0.695	0	0.193	panelcn	whole_strategy
64	7	165	0	236	229	97.0339	1	0.0407	0.944	1	0.0165	0.0821	0.2795	1	0.4369	0.1066	0.3008	0.0224	0	0.9593	convading	whole_strategy
63	135	37	1	236	55	23.3051	0.9844	0.7849	0.916	0.9996	0.7159	0.8438	0.63	0.9926	0.7683	0.6921	0.839	0.6538	0.0156	0.2151	decon	whole_strategy
56	171	1	8	236	0	0	0.875	0.9942	0.7685	0.9445	0.968	0.9999	0.9825	0.9553	0.9256	0.9028	0.9619	0.9002	0.125	0.0058	exomedepth	whole_strategy
61	163	6	3	233	0	0	0.9531	0.9645	0.8691	0.9902	0.9243	0.9869	0.9104	0.9819	0.9313	0.9049	0.9614	0.9045	0.0469	0.0355	codex2	whole_strategy

## Sheet: MiSeq - opt. parameters
TP	TN	FP	FN	total	no_calls	no_call_rate	sensitivity	specificity	sensitivity.CI.lower	sensitivity.CI.upper	specificity.CI.lower	specificity.CI.upper	PPV	NPV	F1	MCC	kappa	accuracy	FNR	FPR	algorithm	level
64	116	55	0	235	71	30.2128	1	0.6784	0.944	1	0.6028	0.7476	0.5378	1	0.6995	0.604	0.766	0.5347	0	0.3216	panelcn	whole_strategy
64	7	165	0	236	229	97.0339	1	0.0407	0.944	1	0.0165	0.0821	0.2795	1	0.4369	0.1066	0.3008	0.0224	0	0.9593	convading	whole_strategy
64	157	15	0	236	4	1.6949	1	0.9128	0.944	1	0.8602	0.9504	0.8101	1	0.8951	0.8599	0.9364	0.8501	0	0.0872	decon	whole_strategy
59	167	5	5	236	0	0	0.9219	0.9709	0.827	0.9741	0.9335	0.9905	0.9219	0.9709	0.9219	0.8928	0.9576	0.8927	0.0781	0.0291	exomedepth	whole_strategy
61	168	1	3	233	0	0	0.9531	0.9941	0.8691	0.9902	0.9675	0.9999	0.9839	0.9825	0.9683	0.9567	0.9828	0.9564	0.0469	0.0059	codex2	whole_strategy

## Sheet: HiSeq - default parameters
TP	TN	FP	FN	total	no_calls	no_call_rate	sensitivity	specificity	sensitivity.CI.lower	sensitivity.CI.upper	specificity.CI.lower	specificity.CI.upper	PPV	NPV	F1	MCC	kappa	accuracy	FNR	FPR	algorithm	level
58	145	33	0	236	52	22.0339	1	0.8146	0.9384	1	0.7496	0.8688	0.6374	1	0.7785	0.7206	0.8602	0.6836	0	0.1854	panelcn	whole_strategy
58	39	139	0	236	194	82.2034	1	0.2191	0.9384	1	0.1607	0.2871	0.2944	1	0.4549	0.254	0.411	0.1212	0	0.7809	convading	whole_strategy
57	168	10	1	236	22	9.322	0.9828	0.9438	0.9076	0.9996	0.8991	0.9727	0.8507	0.9941	0.912	0.8848	0.9534	0.8805	0.0172	0.0562	decon	whole_strategy
51	176	2	7	236	0	0	0.8793	0.9888	0.767	0.9501	0.96	0.9986	0.9623	0.9617	0.9189	0.8956	0.9619	0.8942	0.1207	0.0112	exomedepth	whole_strategy
53	173	5	5	236	0	0	0.9138	0.9719	0.8102	0.9714	0.9357	0.9908	0.9138	0.9719	0.9138	0.8857	0.9576	0.8856	0.0862	0.0281	codex2	whole_strategy

## Sheet: HiSeq - opt. parameters
TP	TN	FP	FN	total	no_calls	no_call_rate	sensitivity	specificity	sensitivity.CI.lower	sensitivity.CI.upper	specificity.CI.lower	specificity.CI.upper	PPV	NPV	F1	MCC	kappa	accuracy	FNR	FPR	algorithm	level
58	148	30	0	236	49	20.7627	1	0.8315	0.9384	1	0.7682	0.8833	0.6591	1	0.7945	0.7403	0.8729	0.7081	0	0.1685	panelcn	whole_strategy
58	17	161	0	236	194	82.2034	1	0.0955	0.9384	1	0.0566	0.1485	0.2648	1	0.4188	0.159	0.3178	0.0493	0	0.9045	convading	whole_strategy
57	172	6	1	236	5	2.1186	0.9828	0.9663	0.9076	0.9996	0.9281	0.9875	0.9048	0.9942	0.9421	0.9237	0.9703	0.9221	0.0172	0.0337	decon	whole_strategy
54	173	5	4	236	0	0	0.931	0.9719	0.8327	0.9809	0.9357	0.9908	0.9153	0.9774	0.9231	0.8978	0.9619	0.8978	0.069	0.0281	exomedepth	whole_strategy
54	150	28	4	236	0	0	0.931	0.8427	0.8327	0.9809	0.7807	0.8929	0.6585	0.974	0.7714	0.6996	0.8644	0.679	0.069	0.1573	codex2	whole_strategy
