# Supplementary material for: Evaluation of CNV detection tools for NGS panel data in genetic diagnostics
Source: Eur J Hum Genet. 2020 Jun 19;28(12):1645–55. doi: 10.1038/s41431-020-0675-z (PMC7784926; doi:10.1038/s41431-020-0675-z)
Supplement: Supplementary file 18 — Supplementary File 17 [file 41431_2020_675_MOESM18_ESM.xlsx]

## Sheet: HiSeq - default excl multi
TP	TN	FP	FN	total	no_calls	no_call_rate	sensitivity	specificity	PPV	NPV	F1	MCC	kappa	accuracy	FNR	FPR	algorithm	level
18	141	5	0	164	6	3.6585	1	0.9658	0.7826	1	0.878	0.8694	0.9695	0.8609	0	0.0342	decon	whole_strategy
18	119	27	0	164	27	16.4634	1	0.8151	0.4	1	0.5714	0.571	0.8354	0.4918	0	0.1849	panelcn	whole_strategy
18	36	110	0	164	127	77.439	1	0.2466	0.1406	1	0.2466	0.1862	0.3293	0.0671	0	0.7534	convading	whole_strategy
16	145	1	2	164	0	0	0.8889	0.9932	0.9412	0.9864	0.9143	0.9045	0.9817	0.904	0.1111	0.0068	exomedepth	whole_strategy
17	142	4	1	164	0	0	0.9444	0.9726	0.8095	0.993	0.8718	0.8579	0.9695	0.8546	0.0556	0.0274	codex2	whole_strategy

## Sheet: HiSeq - default excl single
TP	TN	FP	FN	total	no_calls	no_call_rate	sensitivity	specificity	PPV	NPV	F1	MCC	kappa	accuracy	FNR	FPR	algorithm	level
39	146	10	1	196	19	9.6939	0.975	0.9359	0.7959	0.9932	0.8764	0.8478	0.9439	0.8406	0.025	0.0641	decon	whole_strategy
40	124	32	0	196	47	23.9796	1	0.7949	0.5556	1	0.7143	0.6645	0.8367	0.6126	0	0.2051	panelcn	whole_strategy
40	38	118	0	196	155	79.0816	1	0.2436	0.2532	1	0.404	0.2483	0.398	0.1162	0	0.7564	convading	whole_strategy
35	154	2	5	196	0	0	0.875	0.9872	0.9459	0.9686	0.9091	0.888	0.9643	0.887	0.125	0.0128	exomedepth	whole_strategy
36	151	5	4	196	0	0	0.9	0.9679	0.878	0.9742	0.8889	0.8601	0.9541	0.86	0.1	0.0321	codex2	whole_strategy

## Sheet: MiSeq - default excl multi
TP	TN	FP	FN	total	no_calls	no_call_rate	sensitivity	specificity	PPV	NPV	F1	MCC	kappa	accuracy	FNR	FPR	algorithm	level
19	108	30	0	157	32	20.3822	1	0.7826	0.3878	1	0.5588	0.5509	0.8089	0.4656	0	0.2174	decon	whole_strategy
19	115	22	0	156	23	14.7436	1	0.8394	0.4634	1	0.6333	0.6237	0.859	0.5602	0	0.1606	panelcn	whole_strategy
19	7	131	0	157	150	95.5414	1	0.0507	0.1267	1	0.2249	0.0802	0.1656	0.0128	0	0.9493	convading	whole_strategy
17	138	0	2	157	0	0	0.8947	1	1	0.9857	0.9444	0.9391	0.9873	0.9375	0.1053	0	exomedepth	whole_strategy
17	131	4	2	154	0	0	0.8947	0.9704	0.8095	0.985	0.85	0.829	0.961	0.8275	0.1053	0.0296	codex2	whole_strategy

## Sheet: MiSeq - default excl single
TP	TN	FP	FN	total	no_calls	no_call_rate	sensitivity	specificity	PPV	NPV	F1	MCC	kappa	accuracy	FNR	FPR	algorithm	level
44	113	37	1	195	51	26.1538	0.9778	0.7533	0.5432	0.9912	0.6984	0.6251	0.8051	0.5711	0.0222	0.2467	decon	whole_strategy
45	117	32	0	194	49	25.2577	1	0.7852	0.5844	1	0.7377	0.6774	0.8351	0.6292	0	0.2148	panelcn	whole_strategy
45	7	143	0	195	188	96.4103	1	0.0467	0.2394	1	0.3863	0.1057	0.2667	0.0221	0	0.9533	convading	whole_strategy
39	149	1	6	195	0	0	0.8667	0.9933	0.975	0.9613	0.9176	0.8973	0.9641	0.8948	0.1333	0.0067	exomedepth	whole_strategy
44	141	6	1	192	0	0	0.9778	0.9592	0.88	0.993	0.9263	0.9044	0.9635	0.9021	0.0222	0.0408	codex2	whole_strategy

## Sheet: HiSeq - optimized excl multi
TP	TN	FP	FN	total	no_calls	no_call_rate	sensitivity	specificity	PPV	NPV	F1	MCC	kappa	accuracy	FNR	FPR	algorithm	level
18	142	4	0	164	2	1.2195	1	0.9726	0.8182	1	0.9	0.8921	0.9756	0.8862	0	0.0274	decon	whole_strategy
18	123	23	0	164	23	14.0244	1	0.8425	0.439	1	0.6102	0.6082	0.8598	0.5401	0	0.1575	panelcn	whole_strategy
18	17	129	0	164	127	77.439	1	0.1164	0.1224	1	0.2182	0.1194	0.2134	0.0281	0	0.8836	convading	whole_strategy
18	144	2	0	164	0	0	1	0.9863	0.9	1	0.9474	0.9422	0.9878	0.9405	0	0.0137	exomedepth	whole_strategy
17	123	23	1	164	0	0	0.9444	0.8425	0.425	0.9919	0.5862	0.5728	0.8537	0.5125	0.0556	0.1575	codex2	whole_strategy

## Sheet: HiSeq - optimized excl single
TP	TN	FP	FN	total	no_calls	no_call_rate	sensitivity	specificity	PPV	NPV	F1	MCC	kappa	accuracy	FNR	FPR	algorithm	level
39	150	6	1	196	5	2.551	0.975	0.9615	0.8667	0.9934	0.9176	0.8975	0.9643	0.895	0.025	0.0385	decon	whole_strategy
40	127	29	0	196	45	22.9592	1	0.8141	0.5797	1	0.7339	0.687	0.852	0.6412	0	0.1859	panelcn	whole_strategy
40	16	140	0	196	155	79.0816	1	0.1026	0.2222	1	0.3636	0.151	0.2857	0.0445	0	0.8974	convading	whole_strategy
36	151	5	4	196	0	0	0.9	0.9679	0.878	0.9742	0.8889	0.8601	0.9541	0.86	0.1	0.0321	exomedepth	whole_strategy
37	132	24	3	196	0	0	0.925	0.8462	0.6066	0.9778	0.7327	0.6713	0.8622	0.6451	0.075	0.1538	codex2	whole_strategy

## Sheet: MiSeq - optimized excl multi
TP	TN	FP	FN	total	no_calls	no_call_rate	sensitivity	specificity	PPV	NPV	F1	MCC	kappa	accuracy	FNR	FPR	algorithm	level
19	127	11	0	157	1	0.6369	1	0.9203	0.6333	1	0.7755	0.7634	0.9299	0.7363	0	0.0797	decon	whole_strategy
19	98	39	0	156	34	21.7949	1	0.7153	0.3276	1	0.4935	0.4841	0.75	0.3797	0	0.2847	panelcn	whole_strategy
19	7	131	0	157	150	95.5414	1	0.0507	0.1267	1	0.2249	0.0802	0.1656	0.0128	0	0.9493	convading	whole_strategy
19	135	3	0	157	0	0	1	0.9783	0.8636	1	0.9268	0.9192	0.9809	0.9159	0	0.0217	exomedepth	whole_strategy
17	134	1	2	154	0	0	0.8947	0.9926	0.9444	0.9853	0.9189	0.9083	0.9805	0.9078	0.1053	0.0074	codex2	whole_strategy

## Sheet: MiSeq - optimized excl single
TP	TN	FP	FN	total	no_calls	no_call_rate	sensitivity	specificity	PPV	NPV	F1	MCC	kappa	accuracy	FNR	FPR	algorithm	level
45	136	14	0	195	4	2.0513	1	0.9067	0.7627	1	0.8654	0.8316	0.9282	0.8176	0	0.0933	decon	whole_strategy
45	100	49	0	194	59	30.4124	1	0.6711	0.4787	1	0.6475	0.5668	0.7474	0.4863	0	0.3289	panelcn	whole_strategy
45	7	143	0	195	188	96.4103	1	0.0467	0.2394	1	0.3863	0.1057	0.2667	0.0221	0	0.9533	convading	whole_strategy
40	145	5	5	195	0	0	0.8889	0.9667	0.8889	0.9667	0.8889	0.8556	0.9487	0.8555	0.1111	0.0333	exomedepth	whole_strategy
44	146	1	1	192	0	0	0.9778	0.9932	0.9778	0.9932	0.9778	0.971	0.9896	0.971	0.0222	0.0068	codex2	whole_strategy
